# Supplementary material for: Integrated multi-omics profiling reveals novel molecular biomarkers and pathways associated with Fragile X-associated tremor/ataxia syndrome
Source: Front Mol Neurosci. 2026 Apr 17;19:1752903. doi: 10.3389/fnmol.2026.1752903 (PMC13132834; doi:10.3389/fnmol.2026.1752903)
Supplement: Supplementary file 1 [file Table_1.xlsx]

## Sheet: SupTable-1
		Supplemtary Table 1: Differentially expressed metabolites between HC and FXTAS patients.
Sr #	Metabolite	CONTROL	FXTAS	log2FC	Estimate	Std. Error	p-value	FDR
1	UDP-glucuronic acid	10.68±0.71	10.1±0.55	-0.58	-0.581	0.235	0.02	0.953
2	succinic acid	11.75±0.44	12.1±0.38	0.35	0.343	0.151	0.031	0.953
3	mannose	15.79±0.32	16.05±0.37	0.26	0.263	0.117	0.033	0.953
4	quinic acid	11.8±1.59	10.65±1.63	-1.15	-1.141	0.581	0.06	0.953
5	xylose	12.57±1.27	12±0.53	-0.57	-0.573	0.36	0.124	0.953
6	glutaric acid	9.64±0.62	10.01±0.61	0.37	0.365	0.23	0.124	0.953
7	malic acid	10.94±0.91	11.37±0.54	0.43	0.426	0.277	0.136	0.953
8	pseudo uridine	12.88±0.27	13.03±0.32	0.15	0.156	0.106	0.152	0.953
9	N-acetylornithine	13.2±0.84	13.75±1.16	0.55	0.553	0.375	0.152	0.953
10	glucose-1-phosphate	11.32±0.64	11.04±0.4	-0.28	-0.278	0.195	0.165	0.953
11	threonine	15.39±0.49	15.65±0.53	0.26	0.261	0.183	0.166	0.953
12	phosphate	17.74±0.28	17.88±0.22	0.14	0.132	0.093	0.167	0.953
13	cerotinic acid	8.73±1.23	9.37±1.23	0.64	0.641	0.456	0.172	0.953
14	cholesterol	11.16±0.75	10.79±0.78	-0.37	-0.377	0.273	0.179	0.953
15	conduritol-beta-epoxide	14.53±0.91	13.88±1.59	-0.65	-0.65	0.48	0.188	0.953
16	glycerol	15.52±0.95	15.92±0.57	0.4	0.392	0.291	0.189	0.953
17	ribitol	10.11±0.35	9.92±0.43	-0.19	-0.191	0.144	0.194	0.953
18	methionine	13.98±0.68	14.31±0.65	0.33	0.322	0.244	0.198	0.953
19	pimelic acid	9.34±0.71	9.66±0.73	0.32	0.316	0.263	0.241	0.953
20	lignoceric acid	9.53±1.32	10.11±1.34	0.58	0.574	0.482	0.244	0.953
21	pipecolinic acid	11.49±0.86	11.83±0.78	0.34	0.337	0.289	0.253	0.953
22	ornithine	17.38±0.31	17.53±0.39	0.15	0.145	0.127	0.263	0.953
23	2,3-dihydroxybutanoic acid	9.8±0.52	10.05±0.72	0.25	0.257	0.228	0.27	0.953
24	glycerol-alpha-phosphate	9.74±0.63	9.42±0.9	-0.32	-0.318	0.287	0.277	0.953
25	6-deoxyglucitol	7.7±1.83	7.08±1.14	-0.62	-0.614	0.567	0.288	0.953
26	azelaic acid	10.44±0.83	10.77±0.84	0.33	0.33	0.309	0.294	0.953
27	myo-inositol	15.79±0.27	15.66±0.37	-0.13	-0.127	0.121	0.301	0.953
28	glucuronic acid	12±0.7	11.75±0.6	-0.25	-0.249	0.24	0.307	0.953
29	glutamine	16±1.07	16.37±0.85	0.37	0.369	0.357	0.31	0.953
30	urea	20.54±0.35	20.66±0.29	0.12	0.12	0.12	0.325	0.953
31	2-picolinic acid	11.91±0.79	11.63±0.73	-0.28	-0.28	0.279	0.325	0.953
32	phenylethylamine	10.42±0.92	10.74±0.92	0.32	0.327	0.337	0.341	0.953
33	ribonic acid	11.21±0.66	11.03±0.4	-0.18	-0.187	0.198	0.353	0.953
34	threitol	11.25±0.9	10.99±0.66	-0.26	-0.269	0.285	0.354	0.953
35	3-Aminopiperidine-2,6-dione	12.58±1.49	12.08±1.41	-0.5	-0.502	0.539	0.36	0.953
36	proline	16.94±0.87	17.24±0.88	0.3	0.289	0.317	0.371	0.953
37	fumaric acid	13.6±0.84	13.83±0.41	0.23	0.222	0.245	0.372	0.953
38	tagatose	8.35±0.33	8.24±0.39	-0.11	-0.115	0.128	0.378	0.953
39	lyxitol	12.98±0.58	12.8±0.53	-0.18	-0.18	0.207	0.393	0.953
40	indole-3-lactate	11.87±0.5	11.72±0.48	-0.15	-0.149	0.179	0.412	0.953
41	glycine	16.24±0.45	16.36±0.36	0.12	0.118	0.145	0.421	0.953
42	citrulline	11.75±0.74	11.94±0.52	0.19	0.193	0.238	0.424	0.953
43	valine	17.91±0.88	18.2±1.06	0.29	0.283	0.354	0.43	0.953
44	salicylic acid	11.7±2.09	12.37±2.42	0.67	0.665	0.839	0.435	0.953
45	behenic acid	10.46±1.33	10.85±1.31	0.39	0.384	0.484	0.435	0.953
46	glutamic acid	13.56±0.91	13.82±0.91	0.26	0.25	0.323	0.444	0.953
47	uric acid	15.54±1.66	15.11±1.38	-0.43	-0.424	0.559	0.455	0.953
48	lysine	18.05±0.39	18.16±0.42	0.11	0.109	0.15	0.471	0.953
49	suberic acid	10.14±0.7	10.33±0.82	0.19	0.195	0.283	0.496	0.953
50	phosphoethanolamine	9.67±1.01	9.88±0.6	0.21	0.209	0.308	0.504	0.953
51	lactose	11.17±0.59	11.35±0.89	0.18	0.184	0.279	0.515	0.953
52	glycerol-3-galactoside	10.3±1.03	10.1±0.6	-0.2	-0.205	0.311	0.515	0.953
53	2-ketoisocaproic acid	13.64±0.7	13.77±0.39	0.13	0.135	0.205	0.515	0.953
54	isocitric acid	11.88±0.56	11.99±0.28	0.11	0.108	0.166	0.52	0.953
55	2-hydroxyglutaric acid	9.12±0.34	9.02±0.5	-0.1	-0.099	0.159	0.537	0.953
56	arachidic acid	12.19±0.93	12.43±1.09	0.24	0.225	0.36	0.538	0.953
57	aconitic acid	9.98±0.47	10.07±0.4	0.09	0.09	0.16	0.58	0.953
58	triethanolamine	9.76±1.16	9.56±0.85	-0.2	-0.204	0.367	0.583	0.953
59	2-hydroxyhippuric acid	8.67±1.87	9.07±1.99	0.4	0.398	0.717	0.584	0.953
60	arabitol	13.1±0.67	12.99±0.38	-0.11	-0.111	0.201	0.587	0.953
61	5-methoxytryptamine	10.3±0.82	10.12±0.95	-0.18	-0.179	0.327	0.588	0.953
62	threonic acid	13.29±0.85	13.44±0.67	0.15	0.152	0.284	0.597	0.953
63	erythritol	13.29±0.31	13.21±0.49	-0.08	-0.075	0.143	0.604	0.953
64	aspartate	12.51±0.53	12.42±0.54	-0.09	-0.094	0.179	0.604	0.953
65	3-hydroxybutyric acid	14.26±0.42	14.13±0.82	-0.13	-0.124	0.239	0.608	0.953
66	isoleucine	17.34±0.5	17.43±0.44	0.09	0.09	0.175	0.611	0.953
67	montanic acid	9.94±1.23	10.19±1.42	0.25	0.245	0.49	0.62	0.954
68	trans-4-hydroxy-L-proline	13.66±0.31	13.72±0.47	0.06	0.067	0.148	0.656	0.957
69	maltotriose	9.22±0.97	9.08±0.79	-0.14	-0.143	0.32	0.659	0.957
70	indole-3-propionic acid	10.9±1.04	10.76±0.92	-0.14	-0.145	0.362	0.693	0.957
71	deoxypentitol	9.78±0.67	9.89±0.68	0.11	0.099	0.247	0.693	0.957
72	isothreonic acid	12.01±0.4	12.07±0.34	0.06	0.055	0.139	0.695	0.957
73	alpha-ketoglutarate	11.59±0.76	11.71±0.9	0.12	0.115	0.303	0.707	0.957
74	indole-3-acetate	12.29±0.62	12.36±0.48	0.07	0.076	0.201	0.709	0.957
75	phenylalanine	15.7±0.42	15.74±0.3	0.04	0.037	0.135	0.785	0.957
76	creatinine	13.65±0.69	13.59±0.45	-0.06	-0.056	0.203	0.787	0.957
77	sorbitol	11.69±0.54	11.63±0.71	-0.06	-0.06	0.231	0.797	0.957
78	leucine	18.12±0.44	18.16±0.5	0.04	0.044	0.174	0.805	0.957
79	tartaric acid	7.96±1.86	8.13±1.61	0.17	0.154	0.625	0.807	0.957
80	3-phosphoglycerate	8.99±0.69	8.94±0.62	-0.05	-0.053	0.222	0.812	0.957
81	hypotaurine	10.64±0.67	10.7±0.52	0.06	0.053	0.224	0.815	0.957
82	adipic acid	13.37±0.83	13.47±1.22	0.1	0.089	0.377	0.815	0.957
83	lyxose	10.32±0.77	10.25±0.89	-0.07	-0.072	0.308	0.817	0.957
84	pelargonic acid	15.87±0.52	15.82±0.7	-0.05	-0.051	0.225	0.821	0.957
85	ethanolamine	14.88±0.22	14.9±0.34	0.02	0.024	0.104	0.822	0.957
86	alanine	19.45±0.55	19.5±0.48	0.05	0.042	0.187	0.823	0.957
87	glyceric acid	13.99±0.74	14.04±0.45	0.05	0.049	0.227	0.831	0.957
88	3,6-anhydro-D-galactose	12.14±0.22	12.16±0.34	0.02	0.019	0.104	0.854	0.957
89	maltose	11.95±1.1	11.89±0.79	-0.06	-0.065	0.353	0.855	0.957
90	lactic acid	17.75±0.97	17.81±0.68	0.06	0.057	0.308	0.855	0.957
91	beta-alanine	12.04±1.12	11.97±0.72	-0.07	-0.058	0.322	0.858	0.957
92	tryptophan	15.2±1.31	15.26±0.84	0.06	0.069	0.398	0.863	0.957
93	oxoproline	17.95±0.18	17.93±0.3	-0.02	-0.015	0.09	0.864	0.957
94	levoglucosan	11.34±1.2	11.3±1.02	-0.04	-0.044	0.413	0.916	0.982
95	asparagine	11.67±0.63	11.69±0.42	0.02	0.019	0.191	0.923	0.982
96	linoleic acid	9.3±0.76	9.33±0.87	0.03	0.026	0.3	0.931	0.982
97	gluconic acid	10.43±0.29	10.42±0.47	-0.01	-0.011	0.127	0.933	0.982
98	xylitol	10.69±0.95	10.72±0.47	0.03	0.023	0.276	0.934	0.982
99	2-deoxytetronic acid	10.49±0.32	10.49±0.37	0	0.003	0.126	0.979	0.994
100	galactonic acid	10±0.76	10.01±0.81	0.01	0.006	0.293	0.984	0.994
101	citric acid	17.23±0.27	17.23±0.31	0	-0.001	0.094	0.989	0.994
102	glucose	20±0.3	20±0.55	0	0.001	0.159	0.993	0.994
103	3-aminoisobutyric acid	8.05±0.8	8.05±0.71	0	-0.002	0.272	0.994	0.994

## Sheet: Sup Table-2
	Supplemtary Table 2: Significantly differentially expressed (P<0.05) lipids between HC and FXTAS patients.
Sr #	Lipid	ESI Mode	CONTROL	FXTAS	log2FC	Estimate	Std. Error	p-value	FDR
1	Cholesterol	ESI pos	15.81±0.26	16.41±0.35	0.6	0.606	0.116	0	0.008
2	TG 55:3	ESI pos	12.11±0.53	11.42±0.34	-0.69	-0.696	0.166	0	0.066
3	PI 36:2	ESI neg	15.44±0.55	14.64±0.57	-0.8	-0.801	0.207	0.001	0.08
4	PI 38:4	ESI neg	18.42±0.48	17.74±0.46	-0.68	-0.677	0.175	0.001	0.08
5	PE 38:5	ESI neg	13.53±0.49	12.88±0.44	-0.65	-0.648	0.171	0.001	0.08
6	PI 34:1 Isomer A	ESI neg	14.24±0.59	13.44±0.59	-0.8	-0.802	0.22	0.001	0.086
7	TG 56:3	ESI pos	14.94±0.97	13.87±0.6	-1.07	-1.071	0.299	0.001	0.086
8	PS 40:5	ESI neg	13.19±0.58	12.4±0.6	-0.79	-0.785	0.22	0.001	0.086
9	TG 56:2 Isomer A	ESI pos	13.24±0.78	12.43±0.42	-0.81	-0.81	0.232	0.002	0.096
10	TG 53:2	ESI pos	15.2±0.71	14.41±0.53	-0.79	-0.787	0.231	0.002	0.108
11	TG 54:2	ESI pos	18.28±0.87	17.38±0.61	-0.9	-0.893	0.281	0.004	0.147
12	TG 16:0_18:1_20:0	ESI pos	16.08±0.92	15.14±0.65	-0.94	-0.942	0.297	0.004	0.147
13	PE 36:3	ESI neg	12.03±0.53	11.4±0.56	-0.63	-0.633	0.2	0.004	0.147
14	PE 34:1	ESI neg	11.8±0.55	11.2±0.51	-0.6	-0.602	0.196	0.005	0.173
15	PC O-40:3 or PC 40:3e	ESI pos	10.86±0.76	9.71±1.3	-1.15	-1.145	0.396	0.008	0.255
16	PI 18:1_22:4	ESI neg	12.78±0.46	12.25±0.53	-0.53	-0.525	0.184	0.008	0.262
17	TG 58:5	ESI pos	12.16±0.67	11.58±0.41	-0.58	-0.575	0.206	0.009	0.269
18	TG 58:4	ESI pos	12.06±1.27	11.03±0.62	-1.03	-1.033	0.372	0.01	0.269
19	TG 56:1	ESI pos	12.75±0.75	12.12±0.44	-0.63	-0.628	0.229	0.011	0.269
20	SM d34:1	ESI neg	16.14±0.34	16.49±0.34	0.35	0.347	0.126	0.011	0.269
21	TG 56:2 Isomer B	ESI pos	14.48±0.94	13.73±0.48	-0.75	-0.757	0.278	0.011	0.269
22	PC 33:3	ESI pos	11.42±0.93	10.19±1.46	-1.23	-1.223	0.452	0.012	0.269
23	SM d34:0	ESI neg	10.9±0.44	11.36±0.5	0.46	0.464	0.174	0.013	0.281
24	TG 60:3	ESI pos	10.7±1.28	9.69±0.81	-1.01	-1.024	0.386	0.013	0.281
25	LNAPE 18:2_N-20:2	ESI neg	9.79±0.53	9.31±0.46	-0.48	-0.477	0.183	0.015	0.281
26	TG 54:1	ESI pos	16.05±0.91	15.33±0.54	-0.72	-0.718	0.276	0.015	0.281
27	PC 36:4 Isomer C	ESI pos	20.79±0.21	20.99±0.22	0.2	0.207	0.08	0.016	0.281
28	TG 58:2	ESI pos	12.2±1.04	11.43±0.49	-0.77	-0.774	0.3	0.016	0.281
29	TG 18:0_18:1_22:0	ESI pos	10.65±0.93	9.86±0.72	-0.79	-0.793	0.308	0.016	0.281
30	PE 16:0_16::1	ESI neg	8.5±1.16	7.46±1.07	-1.04	-1.034	0.411	0.018	0.295
31	PC 38:2 Isomer B	ESI neg	11.48±0.4	11.83±0.36	0.35	0.354	0.141	0.019	0.295
32	TG 44:1	ESI pos	13.81±1.47	12.35±1.66	-1.46	-1.459	0.583	0.019	0.295
33	SM d42:4	ESI neg	9.67±0.41	10.09±0.49	0.42	0.413	0.166	0.019	0.295
34	PE 40:5	ESI neg	10.48±0.96	9.34±1.47	-1.14	-1.13	0.458	0.02	0.295
35	TG 58:6|TG 18:0_18:1_22:5	ESI pos	13.39±0.97	12.57±0.84	-0.82	-0.82	0.332	0.02	0.295
36	TG 54:0	ESI pos	13.81±0.9	13.16±0.49	-0.65	-0.647	0.267	0.022	0.316
37	PC 36:2	ESI pos	21.04±0.23	21.25±0.23	0.21	0.204	0.085	0.024	0.33
38	TG 55:2	ESI pos	11.84±0.52	11.47±0.29	-0.37	-0.367	0.155	0.025	0.34
39	TG 60:2	ESI pos	12.28±1.42	11.28±0.83	-1	-1.002	0.427	0.027	0.34
40	PC 36:1	ESI pos	18.67±0.33	18.38±0.34	-0.29	-0.287	0.124	0.028	0.34
41	TG 52:1	ESI pos	18.19±1.03	17.39±0.83	-0.8	-0.799	0.347	0.029	0.34
42	PI 36:1 Isomer A	ESI neg	14.05±0.5	13.57±0.61	-0.48	-0.477	0.207	0.029	0.34
43	PG 18:1_18:1	ESI neg	10.4±0.39	10.05±0.45	-0.35	-0.357	0.156	0.03	0.34
44	PC 33:2;O|PC 16:0_17:2;O	ESI neg	11.98±0.43	12.31±0.36	0.33	0.334	0.147	0.031	0.34
45	SM d41:2 Isomer C	ESI neg	11.93±0.37	12.2±0.25	0.27	0.266	0.117	0.032	0.34
46	TG 51:1 Isomer B	ESI pos	14.7±1.01	13.96±0.74	-0.74	-0.742	0.328	0.032	0.34
47	TG 62:1	ESI pos	11.2±0.74	10.71±0.41	-0.49	-0.497	0.221	0.033	0.34
48	PI 40:4	ESI neg	9.93±0.56	9.49±0.5	-0.44	-0.443	0.197	0.033	0.34
49	PC 33:3;O|PC 18:2_15:1;O	ESI neg	12.19±0.31	12.49±0.41	0.3	0.304	0.136	0.033	0.34
50	PE 36:2	ESI neg	13.28±0.46	12.82±0.63	-0.46	-0.456	0.203	0.033	0.34
51	TG 43:2;O|TG 10:0_16:0_17:2;O	ESI pos	11.86±1.24	10.44±2.11	-1.42	-1.421	0.644	0.036	0.36
52	PC 37:4 Isomer A	ESI neg	11.25±0.4	11.53±0.3	0.28	0.283	0.129	0.037	0.362
53	FA 20:4 (arachidonic acid)	ESI neg	13.13±0.45	13.52±0.53	0.39	0.391	0.181	0.04	0.378
54	SM 22:1;2O/12:0	ESI neg	12.11±0.33	12.36±0.32	0.25	0.255	0.119	0.04	0.378
55	TG 58:3	ESI pos	13.07±1.23	12.32±0.53	-0.75	-0.753	0.35	0.041	0.378
56	Cer 42:1;O2|Cer 18:1;O2/24:0	ESI neg	13.37±0.41	13.12±0.2	-0.25	-0.255	0.119	0.042	0.383
57	PC 38:4 Isomer C	ESI pos	20.09±0.32	20.33±0.29	0.24	0.238	0.114	0.046	0.397
58	TG 16:1_18:1_30:1	ESI pos	9.73±1.34	8.88±0.85	-0.85	-0.855	0.41	0.047	0.397
59	PE 16:1_18:1	ESI neg	12.61±0.6	12.13±0.65	-0.48	-0.481	0.232	0.048	0.397
60	FA 20:3 (homo-gamma-linolenic acid)	ESI neg	11.04±0.38	11.47±0.7	0.43	0.428	0.208	0.049	0.397

## Sheet: Sup Table-3
	Supplementary Table 3: Significantly associated lipids with FXTAS stage at P<0.05.
Sr #	Lipid	ESI Mode	Estimate	Std. Error	p-value	FDR
1	Cholesterol	ESI pos	0.141	0.03	0	0.031
2	TG 55:3	ESI pos	-0.171	0.04	0	0.062
3	PE 38:5	ESI neg	-0.152	0.043	0.001	0.179
4	TG 56:3	ESI pos	-0.258	0.074	0.002	0.179
5	PI 38:4	ESI neg	-0.153	0.045	0.002	0.179
6	TG 56:2 Isomer A	ESI pos	-0.195	0.057	0.002	0.179
7	PI 36:2	ESI neg	-0.176	0.053	0.003	0.194
8	TG 53:2	ESI pos	-0.183	0.058	0.004	0.254
9	TG 54:2	ESI pos	-0.205	0.07	0.007	0.274
10	TG 16:0_18:1_20:0	ESI pos	-0.216	0.074	0.007	0.274
11	SM d34:0	ESI neg	0.122	0.042	0.007	0.274
12	PI 34:1 Isomer A	ESI neg	-0.166	0.058	0.008	0.274
13	TG 58:5	ESI pos	-0.144	0.05	0.008	0.274
14	TG 56:1	ESI pos	-0.159	0.056	0.008	0.274
15	PS 40:5	ESI neg	-0.161	0.057	0.009	0.274
16	SM d34:1	ESI neg	0.086	0.031	0.009	0.274
17	TG 56:2 Isomer B	ESI pos	-0.189	0.068	0.01	0.274
18	TG 60:3	ESI pos	-0.259	0.094	0.01	0.274
19	PE 34:1	ESI neg	-0.135	0.049	0.011	0.274
20	TG 58:4	ESI pos	-0.25	0.091	0.011	0.274
21	TG 44:1	ESI pos	-0.382	0.14	0.011	0.274
22	PE 36:3	ESI neg	-0.137	0.051	0.012	0.277
23	LNAPE 18:2_N-20:2	ESI neg	-0.116	0.045	0.016	0.323
24	GalCer 18:1_24:1	ESI neg	0.113	0.044	0.017	0.323
25	PC 38:2 Isomer B	ESI neg	0.088	0.035	0.017	0.323
26	TG 62:1	ESI pos	-0.134	0.053	0.018	0.323
27	PC 33:2;O|PC 16:0_17:2;O	ESI neg	0.089	0.035	0.018	0.323
28	PI 18:1_22:4	ESI neg	-0.116	0.046	0.019	0.323
29	TG 54:1	ESI pos	-0.17	0.068	0.019	0.323
30	TG 58:2	ESI pos	-0.184	0.074	0.019	0.323
31	PC 33:3	ESI pos	-0.279	0.113	0.02	0.323
32	TG 18:0_18:1_22:0	ESI pos	-0.187	0.076	0.021	0.323
33	PE 40:5	ESI neg	-0.275	0.112	0.021	0.323
34	FA 25:0	ESI neg	0.14	0.057	0.022	0.323
35	TG 55:2	ESI pos	-0.091	0.038	0.024	0.338
36	TG 58:6|TG 18:0_18:1_22:5	ESI pos	-0.196	0.082	0.024	0.338
37	SM 22:1;2O/12:0	ESI neg	0.068	0.029	0.026	0.351
38	TG 54:0	ESI pos	-0.155	0.066	0.026	0.351
39	SM d41:2 Isomer C	ESI neg	0.066	0.029	0.028	0.362
40	SM d42:4	ESI neg	0.095	0.041	0.028	0.362
41	PI 40:4	ESI neg	-0.11	0.048	0.031	0.384
42	PE 16:0_16::1	ESI neg	-0.232	0.102	0.032	0.384
43	PC P-34:0 or PC O-34:1	ESI neg	0.086	0.038	0.032	0.384
44	PC O-46:6 or PC 46:6e	ESI pos	0.124	0.056	0.034	0.393
45	LPC 42:3	ESI neg	0.116	0.052	0.035	0.393
46	TG 58:3	ESI pos	-0.189	0.085	0.036	0.393
47	TG 60:2	ESI pos	-0.233	0.106	0.036	0.393
48	TG 51:1 Isomer B	ESI pos	-0.174	0.081	0.041	0.412
49	TG 45:2	ESI pos	-0.129	0.06	0.041	0.412
50	Cer 18:1;2O/23:0;(2OH)	ESI neg	-0.095	0.044	0.041	0.412
51	PC 36:2	ESI pos	0.045	0.021	0.042	0.412
52	Cer 42:1;O2|Cer 18:1;O2/24:0	ESI neg	-0.062	0.029	0.043	0.412
53	PC O-40:3 or PC 40:3e	ESI pos	-0.218	0.103	0.043	0.412
54	TG 52:1	ESI pos	-0.182	0.086	0.044	0.412
55	TG 58:1|TG 18:0_22:0_18:1	ESI pos	-0.106	0.051	0.044	0.412
56	TG 60:4	ESI pos	-0.16	0.077	0.046	0.413
57	SM d42:2 Isomer B	ESI neg	0.063	0.03	0.046	0.413
58	TG 45:1	ESI pos	-0.127	0.061	0.049	0.416
59	PC O-44:8 or PC 44:8e	ESI pos	0.087	0.042	0.049	0.416
60	PE 36:2	ESI neg	-0.104	0.05	0.049	0.416

## Sheet: Sup Table-4
	Supplementary Table 4: Significantly associated lipids with CGG repeat size at P<0.05.
Sr #	Lipid	ESI Mode	Estimate	Std. Error	p-value	FDR
1	Cholesterol	ESI pos	0.08	0.017	0	0.034
2	PE 38:5	ESI neg	-0.096	0.023	0	0.088
3	PI 38:4	ESI neg	-0.094	0.025	0.001	0.119
4	PI 36:2	ESI neg	-0.108	0.03	0.001	0.122
5	PI 34:1 Isomer A	ESI neg	-0.112	0.031	0.001	0.122
6	PS 40:5	ESI neg	-0.11	0.031	0.001	0.122
7	TG 55:3	ESI pos	-0.085	0.025	0.002	0.146
8	PE 36:3	ESI neg	-0.091	0.028	0.003	0.182
9	TG 53:2	ESI pos	-0.103	0.033	0.005	0.228
10	PE 34:1	ESI neg	-0.084	0.027	0.005	0.228
11	PC 33:3	ESI pos	-0.188	0.062	0.005	0.228
12	TG 56:3	ESI pos	-0.132	0.044	0.006	0.228
13	PI 18:1_22:4	ESI neg	-0.076	0.026	0.006	0.228
14	TG 56:2 Isomer A	ESI pos	-0.101	0.034	0.006	0.228
15	TG 16:0_18:1_20:0	ESI pos	-0.121	0.043	0.009	0.274
16	TG 54:2	ESI pos	-0.114	0.041	0.009	0.274
17	PC O-40:3 or PC 40:3e	ESI pos	-0.157	0.056	0.009	0.274
18	LNAPE 18:2_N-20:2	ESI neg	-0.07	0.025	0.011	0.303
19	PI 40:4	ESI neg	-0.071	0.027	0.014	0.38
20	TG 44:1	ESI pos	-0.209	0.081	0.016	0.402
21	TG 58:5	ESI pos	-0.074	0.029	0.018	0.428
22	PC 36:4 Isomer C	ESI pos	0.028	0.011	0.02	0.437
23	PE 16:0_16::1	ESI neg	-0.143	0.058	0.02	0.437
24	SM d34:0	ESI neg	0.06	0.025	0.023	0.437
25	TG 54:1	ESI pos	-0.094	0.039	0.024	0.437
26	SM d34:1	ESI neg	0.044	0.018	0.024	0.437
27	PE 16:1_18:1	ESI neg	-0.075	0.032	0.027	0.437
28	PC 38:2 Isomer B	ESI neg	0.047	0.02	0.027	0.437
29	Cer 18:0;3O/16:0;(2OH)	ESI pos	0.077	0.034	0.031	0.437
30	TG 54:0	ESI pos	-0.086	0.038	0.031	0.437
31	PC 38:4 Isomer C	ESI pos	0.036	0.016	0.032	0.437
32	PC 36:2	ESI pos	0.027	0.012	0.032	0.437
33	TG 56:2 Isomer B	ESI pos	-0.091	0.04	0.032	0.437
34	TG 51:1 Isomer B	ESI pos	-0.104	0.046	0.033	0.437
35	PC 36:1	ESI pos	-0.039	0.017	0.033	0.437
36	PE 36:2	ESI neg	-0.064	0.029	0.033	0.437
37	TG 18:2_20:5_20:5	ESI pos	0.165	0.074	0.033	0.437
38	PC 37:4 Isomer A	ESI neg	0.04	0.018	0.034	0.437
39	TG 56:1	ESI pos	-0.074	0.033	0.035	0.437
40	SM d42:4	ESI neg	0.053	0.024	0.035	0.437
41	TG 58:4	ESI pos	-0.12	0.054	0.036	0.437
42	TG 62:1	ESI pos	-0.068	0.031	0.037	0.437
43	MGDG 18:0_18:2	ESI neg	0.046	0.021	0.037	0.437
44	TG 58:2	ESI pos	-0.094	0.043	0.039	0.437
45	PI 36:1 Isomer A	ESI neg	-0.063	0.029	0.04	0.437
46	TG 52:1	ESI pos	-0.106	0.049	0.04	0.437
47	TG 58:6|TG 18:0_18:1_22:5	ESI pos	-0.102	0.048	0.041	0.437
48	FA 25:0	ESI neg	0.072	0.033	0.042	0.437
49	TG 55:2	ESI pos	-0.047	0.022	0.042	0.437
50	PC O-44:8 or PC 44:8e	ESI pos	0.051	0.024	0.043	0.439
51	PE 40:5	ESI neg	-0.139	0.066	0.044	0.439
52	SM d41:2 Isomer C	ESI neg	0.035	0.017	0.047	0.459

## Sheet: Sup Table-5
	Supplementary Table 5: Significantly differentially expressed (P<0.05) amines between control and FXTAS patients.
Sr #	Amine	ESI Mode	CONTROL	FXTAS	log2FC	Estimate	Std. Error	p-value	FDR
1	Fluperlapine	ESI pos	7.94±1.29	6.57±0.8	-1.37	-1.361	0.395	0.002	0.321
2	benzyl alcohol	ESI neg	11.27±1.19	12.27±0.32	1	1.01	0.319	0.004	0.321
3	resveratrol-3-O-sulfate	ESI neg	7.57±1.71	5.65±1.58	-1.92	-1.912	0.611	0.004	0.321
4	gabapentin	ESI pos	5.55±0.4	8.18±3.54	2.63	2.61	0.909	0.008	0.321
5	chlorothalonil-4-hydroxy	ESI neg	10.18±0.64	10.75±0.44	0.57	0.568	0.202	0.009	0.321
6	8-oxononanoic acid	ESI pos	10.76±1.77	9.4±0.58	-1.36	-1.352	0.485	0.01	0.321
7	benzene-1,2,4-triol	ESI neg	9.29±0.96	8.12±1.4	-1.17	-1.156	0.425	0.011	0.321
8	Psicose	ESI neg	8.47±1.11	7.47±0.85	-1	-1	0.368	0.011	0.321
9	2-hydroxypyridine sulfate	ESI neg	12.37±2.07	10.08±2.51	-2.29	-2.281	0.851	0.012	0.321
10	3-hydroxyvaleric acid	ESI neg	13.23±0.68	12.61±0.58	-0.62	-0.624	0.236	0.013	0.321
11	Gly-Glu	ESI neg	7.47±0.41	8.27±1.1	0.8	0.807	0.309	0.015	0.321
12	4-[5-[[4-[5-[acetyl(hydroxy)amino]pentylamino]-4-oxobutanoyl]-hydroxyamino]pentylamino]-4-oxobutanoic acid	ESI pos	9.82±0.53	9.37±0.43	-0.45	-0.453	0.176	0.016	0.321
13	Riluzole	ESI neg	9.19±1.32	7.86±1.51	-1.33	-1.332	0.525	0.017	0.321
14	N-acetyl-carnosine	ESI neg	9.6±0.32	9.22±0.49	-0.38	-0.386	0.152	0.018	0.321
15	5-acetylamino-6-formylamino-3-methyluracil	ESI neg	9.64±1.51	8.15±1.67	-1.49	-1.489	0.591	0.018	0.321
16	losartan	ESI pos	7.37±1.51	8.77±1.52	1.4	1.399	0.558	0.018	0.321
17	Glycerophosphocholine	ESI pos	15.72±0.45	15.38±0.35	-0.34	-0.343	0.138	0.019	0.321
18	phenylacetylglutamine	ESI neg	11.03±0.83	11.81±0.89	0.78	0.781	0.316	0.02	0.321
19	Carbamazepine	ESI pos	8.56±2.86	6.74±0.45	-1.82	-1.829	0.753	0.022	0.33
20	2-Hydroxy-4-methylpentanoic acid	ESI neg	11.23±0.44	10.76±0.59	-0.47	-0.464	0.192	0.023	0.33
21	Ala-Asp	ESI neg	7.67±0.46	8.43±1.15	0.76	0.769	0.327	0.026	0.336
22	Monosaccharide	ESI neg	12.15±1.14	11.35±0.68	-0.8	-0.795	0.344	0.029	0.336
23	1,3,7-trimethyluric acid	ESI neg	10.23±1.67	8.76±1.86	-1.47	-1.468	0.641	0.03	0.336
24	Gly-Ala	ESI pos	15.4±0.19	15.16±0.34	-0.24	-0.234	0.102	0.03	0.336
25	N-omega-Acetylhistamine	ESI pos	6.46±0.48	7.12±1.01	0.66	0.659	0.291	0.032	0.336
26	pentadecylamine	ESI pos	8.36±0.85	9.17±1.08	0.81	0.812	0.36	0.032	0.336
27	Corticosterone	ESI pos	6.74±1.74	5.62±0.9	-1.12	-1.109	0.493	0.033	0.336
28	Adenosine	ESI pos	10.52±0.26	10.71±0.22	0.19	0.192	0.085	0.033	0.336
29	carboxyibuprofen	ESI neg	7.05±2.62	5.46±0.91	-1.59	-1.585	0.728	0.038	0.373
30	4'-hydroxywarfarin	ESI neg	3.65±1.01	5.68±3.46	2.03	2.034	0.937	0.039	0.373
31	urea	ESI pos	12.1±0.48	12.47±0.48	0.37	0.379	0.178	0.043	0.391
32	dihydroferulic acid-4-hydroxy sulfate	ESI neg	7.62±1.33	6.69±1.02	-0.93	-0.927	0.442	0.045	0.391
33	Tri(propylene glycol) butyl ether	ESI pos	10.56±1.48	9.73±0.37	-0.83	-0.817	0.395	0.048	0.391
34	glycine-4-hydroxyproline	ESI pos	10.37±0.74	10.97±0.83	0.6	0.592	0.288	0.049	0.391

## Sheet: Sup Table-6
	Supplementary Table 6: Significantly associated amines with FXTAS stage at P<0.05.
Sr #	Amine	ESI Mode	Estimate	Std. Error	p-value	FDR
1	benzene-1,2,4-triol	ESI neg	-0.321	0.1	0.003	0.357
2	Fluperlapine	ESI pos	-0.316	0.099	0.004	0.357
3	benzyl alcohol	ESI neg	0.236	0.08	0.006	0.357
4	chlorothalonil-4-hydroxy	ESI neg	0.144	0.049	0.006	0.357
5	2-hydroxypyridine sulfate	ESI neg	-0.591	0.205	0.008	0.357
6	Gly-Glu	ESI neg	0.206	0.075	0.01	0.357
7	Riluzole	ESI neg	-0.336	0.128	0.014	0.357
8	resveratrol-3-O-sulfate	ESI neg	-0.4	0.157	0.017	0.357
9	3-hydroxyvaleric acid	ESI neg	-0.148	0.058	0.017	0.357
10	N-acetyl-carnosine	ESI neg	-0.094	0.037	0.018	0.357
11	8-oxononanoic acid	ESI pos	-0.305	0.121	0.018	0.357
12	2-Hydroxy-4-methylpentanoic acid	ESI neg	-0.117	0.047	0.019	0.357
13	Ala-Asp	ESI neg	0.197	0.079	0.02	0.357
14	N-omega-Acetylhistamine	ESI pos	0.173	0.07	0.021	0.357
15	1,3,7-trimethyluric acid	ESI neg	-0.377	0.156	0.022	0.357
16	5-acetylamino-6-formylamino-3-methyluracil	ESI neg	-0.352	0.146	0.023	0.357
17	pentadecylamine	ESI pos	0.21	0.087	0.023	0.357
18	Glycerophosphocholine	ESI pos	-0.082	0.034	0.023	0.357
19	losartan	ESI pos	0.329	0.138	0.024	0.357
20	Psicose	ESI neg	-0.219	0.093	0.026	0.357
21	3-hydroxypyridine	ESI pos	-0.368	0.156	0.026	0.357
22	asparagine	ESI neg	-0.06	0.026	0.028	0.361
23	Carbamazepine	ESI pos	-0.429	0.186	0.029	0.366
24	13-HODE	ESI neg	0.167	0.074	0.032	0.373
25	dihydroferulic acid-4-hydroxy sulfate	ESI neg	-0.242	0.107	0.032	0.373
26	histidine	ESI pos	-0.057	0.026	0.034	0.373
27	phenylacetylglutamine	ESI neg	0.175	0.079	0.035	0.375
28	4'-hydroxywarfarin	ESI neg	0.502	0.229	0.038	0.386
29	2-oxo-5-(3,3-dimethylguanidine-1-yl)pentanoic acid	ESI pos	0.121	0.056	0.04	0.4
30	1-methylhistidine	ESI pos	-0.078	0.038	0.046	0.404
31	Androstenedione	ESI pos	-0.327	0.157	0.047	0.404
32	urea	ESI pos	0.091	0.044	0.047	0.404
33	Adenosine	ESI pos	0.044	0.021	0.048	0.404
34	Gly-Ala	ESI pos	-0.053	0.025	0.049	0.404
35	Metformin	ESI pos	0.653	0.317	0.049	0.404

## Sheet: Sup Table-7
	Supplementary Table 7: Significantly associated amines with CGG repeat size at P<0.05.
Sr #	Amine	ESI Mode	Estimate	Std. Error	p-value	FDR
1	Fluperlapine	ESI pos	-0.181	0.057	0.004	0.358
2	benzyl alcohol	ESI neg	0.137	0.045	0.005	0.358
3	resveratrol-3-O-sulfate	ESI neg	-0.258	0.087	0.006	0.358
4	carboxyibuprofen	ESI neg	-0.276	0.097	0.009	0.358
5	4-[5-[[4-[5-[acetyl(hydroxy)amino]pentylamino]-4-oxobutanoyl]-hydroxyamino]pentylamino]-4-oxobutanoic acid	ESI pos	-0.068	0.024	0.01	0.358
6	Gly-Ala	ESI pos	-0.038	0.014	0.01	0.358
7	8-oxononanoic acid	ESI pos	-0.185	0.069	0.012	0.358
8	losartan	ESI pos	0.205	0.077	0.013	0.358
9	Psicose	ESI neg	-0.137	0.052	0.014	0.358
10	histidine	ESI pos	-0.037	0.014	0.016	0.358
11	Glycerophosphocholine	ESI pos	-0.048	0.019	0.018	0.358
12	2-hydroxypyridine sulfate	ESI neg	-0.301	0.121	0.019	0.358
13	3-hydroxyvaleric acid	ESI neg	-0.083	0.034	0.02	0.358
14	gabapentin	ESI pos	0.319	0.132	0.023	0.358
15	2-Hydroxy-4-methylpentanoic acid	ESI neg	-0.065	0.027	0.023	0.358
16	chlorothalonil-4-hydroxy	ESI neg	0.07	0.029	0.024	0.358
17	phenylacetylglutamine	ESI neg	0.107	0.045	0.024	0.358
18	Carbamazepine	ESI pos	-0.25	0.106	0.026	0.358
19	asparagine	ESI neg	-0.035	0.015	0.026	0.358
20	saccharin	ESI neg	-0.191	0.081	0.026	0.358
21	Riluzole	ESI neg	-0.175	0.075	0.027	0.358
22	N-acetyl-carnosine	ESI neg	-0.051	0.022	0.027	0.358
23	Monosaccharide	ESI neg	-0.11	0.048	0.031	0.392
24	pentadecylamine	ESI pos	0.112	0.051	0.035	0.408
25	5-acetylamino-6-formylamino-3-methyluracil	ESI neg	-0.187	0.085	0.036	0.408
26	2-oxo-5-(3,3-dimethylguanidine-1-yl)pentanoic acid	ESI pos	0.07	0.032	0.038	0.408
27	Corticosterone	ESI pos	-0.151	0.069	0.038	0.408
28	N-omega-Acetylhistamine	ESI pos	0.087	0.041	0.044	0.44
29	5-methyl-3,4-dihydro-1(2h)-isoquinolinone	ESI pos	0.058	0.027	0.045	0.44
30	aminocarnitine	ESI pos	0.064	0.031	0.046	0.44
31	benzene-1,2,4-triol	ESI neg	-0.13	0.062	0.047	0.44

## Sheet: Sup Table-8
	Supplemtary Table 8: Significantly differentially expressed (P<0.05) PBMC proteins between control and FXTAS patients.
Sr #	Protein	CONTROL	FXTAS	log2FC	Estimate	Std. Error	p-value	FDR
1	Prolactin-inducible protein	3.5±0.4	2.78±0.25	-0.72	-0.732	0.129	<0.001	0.037
2	28S ribosomal protein S11, mitochondrial	7.37±1.57	4.42±1.31	-2.95	-2.953	0.563	<0.001	0.059
3	Collagen alpha-1(XI) chain	5.42±1.76	2.94±0.71	-2.48	-2.505	0.523	<0.001	0.105
4	WASH complex subunit 2C	4.61±0.65	3.59±0.62	-1.02	-1.045	0.22	<0.001	0.105
5	Dipeptidase 2	3.54±0.27	3.93±0.17	0.39	0.395	0.087	<0.001	0.113
6	Eukaryotic peptide chain release factor subunit 1	8.31±0.24	8.65±0.15	0.34	0.344	0.076	<0.001	0.113
7	DNA-directed RNA polymerases I, II, and III subunit RPABC5	8.05±0.41	6.94±0.86	-1.11	-1.094	0.244	<0.001	0.113
8	Serine protease 1	9±0.4	8.26±0.48	-0.74	-0.744	0.169	<0.001	0.113
9	Glycine--tRNA ligase	8.36±0.21	8.72±0.21	0.36	0.356	0.082	<0.001	0.113
10	Ribosome-recycling factor, mitochondrial	8.15±0.88	6.13±1.67	-2.02	-1.97	0.457	<0.001	0.113
11	Signal transducer and activator of transcription 3	8.35±0.18	8.64±0.19	0.29	0.298	0.069	<0.001	0.113
12	Complement component 1 Q subcomponent-binding protein, mitochondrial	8.17±0.25	7.81±0.22	-0.36	-0.356	0.083	<0.001	0.113
13	Peroxisomal bifunctional enzyme	6.3±0.2	6.64±0.21	0.34	0.34	0.08	<0.001	0.113
14	39S ribosomal protein L30, mitochondrial	4.85±0.5	3.96±0.64	-0.89	-0.874	0.206	<0.001	0.113
15	Nucleosome-remodeling factor subunit BPTF	4.44±0.46	3.54±0.65	-0.9	-0.886	0.212	<0.001	0.127
16	DNA/RNA-binding protein KIN17	4.47±0.41	3.63±0.68	-0.84	-0.83	0.204	<0.001	0.157
17	Oxysterol-binding protein 1	7.25±0.17	7.49±0.15	0.24	0.24	0.06	0.001	0.17
18	E3 ubiquitin-protein ligase KCMF1	6.99±0.24	7.34±0.22	0.35	0.352	0.088	0.001	0.17
19	Eukaryotic peptide chain release factor GTP-binding subunit ERF3B	3.67±0.62	2.77±0.6	-0.9	-0.885	0.226	0.001	0.197
20	Exocyst complex component 8	7.49±0.35	7.93±0.2	0.44	0.435	0.113	0.001	0.2
21	Zinc finger Y-chromosomal protein;Zinc finger X-chromosomal protein	6.89±0.4	6.21±0.51	-0.68	-0.673	0.175	0.001	0.2
22	Actin-related protein 3B	5.05±1.02	3.72±0.74	-1.33	-1.324	0.347	0.001	0.2
23	F-box only protein 6	7.49±1.28	5.38±1.58	-2.11	-2.097	0.55	0.001	0.2
24	Proline-rich protein 4	3.51±0.85	5.08±1.3	1.57	1.585	0.417	0.001	0.2
25	Serine/threonine-protein phosphatase 2A catalytic subunit alpha isoform	8.43±0.95	6.73±1.49	-1.7	-1.664	0.439	0.001	0.2
26	Ryanodine receptor 3	4.6±0.97	3.46±0.72	-1.14	-1.17	0.31	0.001	0.2
27	Transmembrane protein 128	3.95±1.1	2.63±0.76	-1.32	-1.335	0.361	0.001	0.235
28	Protein CutA	6.61±0.32	7.1±0.44	0.49	0.497	0.138	0.001	0.272
29	Actin-related protein 2/3 complex subunit 1B	11.46±0.17	11.7±0.19	0.24	0.236	0.066	0.001	0.272
30	Endophilin-B1	8.32±0.21	8.58±0.16	0.26	0.256	0.072	0.002	0.272
31	V-type proton ATPase catalytic subunit A	9.24±0.27	9.52±0.17	0.28	0.289	0.081	0.002	0.272
32	DDB1- and CUL4-associated factor 13	5.83±0.57	5.13±0.45	-0.7	-0.701	0.198	0.002	0.272
33	Eukaryotic translation elongation factor 1 epsilon-1	6.15±0.33	6.63±0.39	0.48	0.487	0.138	0.002	0.272
34	Multivesicular body subunit 12A	6±1.04	4.73±0.79	-1.27	-1.259	0.358	0.002	0.272
35	ATP-dependent 6-phosphofructokinase, platelet type	9.49±0.42	9.98±0.28	0.49	0.488	0.139	0.002	0.272
36	Coatomer subunit alpha	10.93±0.13	11.11±0.13	0.18	0.174	0.05	0.002	0.272
37	Mothers against decapentaplegic homolog 4	6.22±0.28	5.56±0.65	-0.66	-0.654	0.187	0.002	0.272
38	Protein transport protein Sec24C	8.17±0.23	8.45±0.23	0.28	0.286	0.082	0.002	0.272
39	Signal transducer and activator of transcription 5A	9.09±0.24	9.38±0.22	0.29	0.293	0.084	0.002	0.277
40	Syntaxin-16	5.73±0.46	4.63±1.11	-1.1	-1.102	0.32	0.002	0.298
41	39S ribosomal protein L50, mitochondrial	7.07±0.49	6.41±0.51	-0.66	-0.665	0.193	0.002	0.298
42	Glycogen phosphorylase, liver form	9.22±0.26	9.56±0.26	0.34	0.343	0.101	0.002	0.303
43	Phosphorylase b kinase regulatory subunit alpha, liver isoform	6.55±0.29	6.97±0.35	0.42	0.416	0.123	0.002	0.303
44	Endoplasmic reticulum lectin 1	5.47±0.27	5.73±0.19	0.26	0.269	0.08	0.002	0.303
45	Methylenetetrahydrofolate reductase	6.42±0.35	7.08±0.64	0.66	0.663	0.196	0.002	0.303
46	Isochorismatase domain-containing protein 1	8.46±0.27	8.84±0.32	0.38	0.382	0.114	0.002	0.303
47	Zinc finger protein 609	5.2±0.77	4.35±0.56	-0.85	-0.858	0.256	0.003	0.303
48	M-phase-specific PLK1-interacting protein	6.4±0.58	5±1.47	-1.4	-1.4	0.419	0.003	0.303
49	Protein kinase C delta type	9.86±0.15	10.07±0.17	0.21	0.205	0.061	0.003	0.303
50	B-cell CLL/lymphoma 7 protein family member B	7.13±0.81	6.03±0.99	-1.1	-1.121	0.337	0.003	0.303
51	Inositol polyphosphate 1-phosphatase	4.99±0.51	5.62±0.48	0.63	0.633	0.19	0.003	0.303
52	Serine/arginine-rich splicing factor 4	6.42±0.62	5.55±0.74	-0.87	-0.848	0.256	0.003	0.303
53	C-C chemokine receptor type 2	6.17±0.48	5.6±0.4	-0.57	-0.567	0.171	0.003	0.303
54	Tetratricopeptide repeat protein 38	5.77±0.59	6.45±0.45	0.68	0.679	0.205	0.003	0.303
55	Huntingtin	6.81±0.19	7.02±0.13	0.21	0.21	0.063	0.003	0.303
56	Small acidic protein	6.88±0.61	6.18±0.47	-0.7	-0.701	0.212	0.003	0.303
57	Importin-5	8.74±0.22	9.02±0.25	0.28	0.289	0.088	0.003	0.303
58	Argininosuccinate lyase	7.52±0.25	7.82±0.22	0.3	0.297	0.09	0.003	0.303
59	SCY1-like protein 2	8±0.25	8.32±0.26	0.32	0.325	0.099	0.003	0.303
60	Exocyst complex component 2	6.44±0.25	6.7±0.21	0.26	0.262	0.08	0.003	0.306
61	Ubiquilin-2	5.05±0.51	4.28±0.77	-0.77	-0.75	0.232	0.003	0.313
62	TELO2-interacting protein 2	3.96±0.43	3.12±0.86	-0.84	-0.83	0.256	0.003	0.313
63	N-terminal Xaa-Pro-Lys N-methyltransferase 1	5.73±0.87	4.68±0.85	-1.05	-1.029	0.319	0.003	0.313
64	Kinesin-like protein KIF13B	8.16±0.22	8.39±0.14	0.23	0.234	0.072	0.004	0.313
65	Transmembrane protein 201	4.64±0.99	3.22±1.33	-1.42	-1.4	0.435	0.004	0.313
66	Mitogen-activated protein kinase 14	8.38±0.25	8.65±0.18	0.27	0.272	0.085	0.004	0.313
67	NACHT, LRR and PYD domains-containing protein 1	4.86±1.27	3.17±1.45	-1.69	-1.674	0.521	0.004	0.313
68	E3 ubiquitin-protein ligase PPP1R11	6.03±0.45	5.46±0.48	-0.57	-0.573	0.179	0.004	0.313
69	Protein transport protein Sec23A	8.22±0.24	8.5±0.22	0.28	0.285	0.089	0.004	0.313
70	Cell division control protein 42 homolog	10.46±0.33	10.74±0.21	0.28	0.29	0.091	0.004	0.313
71	RNA 3'-terminal phosphate cyclase-like protein	6.77±0.41	6.2±0.56	-0.57	-0.582	0.183	0.004	0.313
72	Zinc finger protein 24	6.48±1.45	4.64±1.66	-1.84	-1.868	0.587	0.004	0.313
73	Adenylyl cyclase-associated protein 1	12.7±0.23	12.97±0.25	0.27	0.282	0.089	0.004	0.313
74	Myosin-10	10.94±0.22	11.17±0.2	0.23	0.242	0.076	0.004	0.313
75	Small ubiquitin-related modifier 3	5.81±0.35	5.28±0.51	-0.53	-0.529	0.167	0.004	0.313
76	Sperm-associated antigen 7	7.09±2.09	4.89±1.41	-2.2	-2.164	0.685	0.004	0.313
77	Mitochondrial genome maintenance exonuclease 1	4.81±0.87	3.87±0.78	-0.94	-0.958	0.304	0.004	0.313
78	RNA binding motif protein, X-linked-like-1	7.17±0.66	5.82±1.45	-1.35	-1.341	0.426	0.004	0.313
79	PCI domain-containing protein 2	7.37±0.46	6.82±0.45	-0.55	-0.552	0.175	0.004	0.313
80	Mitochondrial import inner membrane translocase subunit TIM14	7.56±0.37	6.15±1.68	-1.41	-1.417	0.452	0.004	0.313
81	Lanosterol synthase	8.11±0.32	8.55±0.42	0.44	0.444	0.142	0.004	0.313
82	Echinoderm microtubule-associated protein-like 2	8.07±0.21	8.34±0.26	0.27	0.277	0.089	0.004	0.313
83	Myocyte-specific enhancer factor 2A;Myocyte-specific enhancer factor 2C;Myocyte-specific enhancer factor 2D	5.27±0.84	4.33±0.7	-0.94	-0.938	0.301	0.005	0.313
84	Programmed cell death 6-interacting protein	10.34±0.18	10.56±0.18	0.22	0.219	0.07	0.005	0.313
85	Thioredoxin domain-containing protein 9	6.22±0.52	5.49±0.7	-0.73	-0.732	0.235	0.005	0.313
86	Ankyrin repeat and zinc finger domain-containing protein 1	5.82±0.49	4.88±1.03	-0.94	-0.929	0.298	0.005	0.313
87	Protein cereblon	6.76±0.35	7.17±0.33	0.41	0.405	0.13	0.005	0.313
88	UPF0688 protein C1orf174	5.62±0.5	4.68±1.04	-0.94	-0.922	0.298	0.005	0.313
89	E3 ubiquitin-protein ligase UBR4	8.8±0.15	8.98±0.15	0.18	0.183	0.059	0.005	0.313
90	NADH dehydrogenase [ubiquinone] flavoprotein 3, mitochondrial	5.12±0.4	4.45±0.74	-0.67	-0.676	0.219	0.005	0.313
91	Exportin-7	8.33±0.22	8.58±0.2	0.25	0.252	0.082	0.005	0.313
92	Ras GTPase-activating-like protein IQGAP2	9.44±0.26	9.72±0.22	0.28	0.282	0.091	0.005	0.313
93	Ras-related protein Rab-35	7.04±0.26	7.31±0.2	0.27	0.273	0.089	0.005	0.313
94	Rab GTPase-activating protein 1	6.89±0.22	7.2±0.31	0.31	0.313	0.102	0.005	0.313
95	Ubiquitin-conjugating enzyme E2 L3	8.38±0.21	8.64±0.26	0.26	0.261	0.086	0.005	0.333
96	Fumarylacetoacetate hydrolase domain-containing protein 2A	5.71±0.42	6.25±0.61	0.54	0.559	0.183	0.005	0.334
97	FAS-associated factor 1	7.45±0.27	7.77±0.28	0.32	0.318	0.105	0.006	0.337
98	TGF-beta receptor type-2	3.69±0.61	3.02±0.57	-0.67	-0.68	0.224	0.006	0.337
99	Fermitin family homolog 2	4.25±0.86	5.16±0.69	0.91	0.913	0.302	0.006	0.337
100	E3 ubiquitin-protein transferase RMND5A	4.56±0.56	3.84±0.67	-0.72	-0.714	0.237	0.006	0.343
101	Actin-related protein 2	12.16±0.17	12.36±0.17	0.2	0.197	0.065	0.006	0.346
102	Septin-11	8.84±0.17	9.1±0.26	0.26	0.253	0.084	0.006	0.346
103	Protein O-mannose kinase	5.63±0.43	6.1±0.36	0.47	0.466	0.155	0.006	0.346
104	Ubiquitin carboxyl-terminal hydrolase MINDY-1	8.11±0.3	8.51±0.41	0.4	0.408	0.136	0.006	0.346
105	Actin-related protein 3	12.21±0.2	12.44±0.21	0.23	0.23	0.077	0.006	0.346
106	Histone H1.1	14.63±0.44	14.13±0.42	-0.5	-0.498	0.167	0.006	0.347
107	Ubiquitin carboxyl-terminal hydrolase 47	7.24±0.22	7.52±0.26	0.28	0.28	0.094	0.006	0.35
108	Synembryn-A	7.19±0.15	7.45±0.29	0.26	0.259	0.087	0.006	0.35
109	ICOS ligand	5.02±0.39	4.63±0.26	-0.39	-0.385	0.129	0.006	0.35
110	26S proteasome non-ATPase regulatory subunit 14	8.36±0.22	8.58±0.24	0.22	0.227	0.077	0.007	0.35
111	UDP-glucose:glycoprotein glucosyltransferase 1	9.42±0.23	9.64±0.16	0.22	0.228	0.077	0.007	0.35
112	Translation machinery-associated protein 16	4.66±0.63	3.95±0.6	-0.71	-0.704	0.238	0.007	0.35
113	von Willebrand factor A domain-containing protein 5A	8.39±0.39	8.85±0.43	0.46	0.467	0.158	0.007	0.35
114	Histone H2A.Z;Histone H2A.V	11.77±0.39	11.3±0.45	-0.47	-0.467	0.158	0.007	0.35
115	52 kDa repressor of the inhibitor of the protein kinase	5.76±0.98	4.8±0.83	-0.96	-0.987	0.335	0.007	0.352
116	Zinc finger ZZ-type and EF-hand domain-containing protein 1	7.94±0.19	8.16±0.19	0.22	0.215	0.073	0.007	0.352
117	Integrator complex subunit 15	5.87±0.88	4.97±0.69	-0.9	-0.909	0.309	0.007	0.352
118	High mobility group protein B3	10.3±0.42	9.89±0.33	-0.41	-0.42	0.143	0.007	0.352
119	Activated CDC42 kinase 1	6.66±1.6	5.02±1.44	-1.64	-1.593	0.544	0.007	0.356
120	Transmembrane protein 179B	7.53±1.41	6.02±1.25	-1.51	-1.512	0.517	0.007	0.356
121	Adenosylhomocysteinase 3	7.95±0.3	8.31±0.34	0.36	0.36	0.124	0.007	0.361
122	Coatomer subunit beta	9.36±0.14	9.51±0.16	0.15	0.154	0.053	0.007	0.364
123	Leucine-rich repeat and calponin homology domain-containing protein 1	6.9±0.51	7.35±0.25	0.45	0.459	0.158	0.008	0.37
124	Nuclear pore complex protein Nup85	6.9±0.23	7.13±0.26	0.23	0.243	0.084	0.008	0.375
125	Protein diaphanous homolog 1	10.22±0.18	10.48±0.28	0.26	0.258	0.089	0.008	0.375
126	Eukaryotic translation initiation factor 3 subunit J	8.08±0.29	7.77±0.28	-0.31	-0.315	0.109	0.008	0.377
127	Sterol-4-alpha-carboxylate 3-dehydrogenase, decarboxylating	6.67±0.4	7.09±0.43	0.42	0.428	0.149	0.008	0.378
128	Rho GDP-dissociation inhibitor 1	10.79±0.34	11.12±0.32	0.33	0.337	0.117	0.008	0.379
129	NAD-dependent protein deacetylase sirtuin-2	6.72±0.46	7.16±0.33	0.44	0.445	0.155	0.008	0.38
130	Golgi SNAP receptor complex member 2	6.57±1.38	4.99±1.5	-1.58	-1.558	0.545	0.008	0.386
131	Clathrin heavy chain 1	11.4±0.2	11.64±0.25	0.24	0.244	0.086	0.009	0.389
132	T-complex protein 1 subunit gamma	10.97±0.23	11.18±0.15	0.21	0.205	0.072	0.009	0.39
133	L-lactate dehydrogenase A-like 6A	8.55±1.5	6.44±2.39	-2.11	-2.129	0.753	0.009	0.401
134	CMRF35-like molecule 2	5.51±0.74	4.74±0.82	-0.77	-0.797	0.282	0.009	0.401
135	Microfibrillar-associated protein 1	8.12±0.3	7.79±0.32	-0.33	-0.334	0.118	0.009	0.401
136	E3 ubiquitin-protein ligase RNF185	6.99±1.13	5.79±1.37	-1.2	-1.247	0.442	0.009	0.401
137	Iron-sulfur cluster co-chaperone protein HscB	6.49±0.66	5.51±1.1	-0.98	-0.972	0.345	0.009	0.401
138	U3 small nucleolar RNA-interacting protein 2	7.54±0.37	6.9±0.78	-0.64	-0.645	0.23	0.01	0.409
139	Plexin-D1	4.15±0.44	3.71±0.37	-0.44	-0.446	0.159	0.01	0.409
140	Diphosphoinositol polyphosphate phosphohydrolase 1	7.94±0.22	8.22±0.29	0.28	0.277	0.099	0.01	0.409
141	ATP-dependent RNA helicase DHX29	5.96±0.18	6.15±0.18	0.19	0.193	0.069	0.01	0.409
142	Dual specificity protein phosphatase 22	6.7±0.63	7.34±0.6	0.64	0.654	0.234	0.01	0.409
143	WD repeat-containing protein 75	6.41±0.58	5.37±1.27	-1.04	-1.033	0.371	0.01	0.409
144	Striatin-interacting protein 2	7.53±0.36	7.88±0.28	0.35	0.351	0.126	0.01	0.409
145	40S ribosomal protein S28	7.94±0.32	7.47±0.57	-0.47	-0.454	0.163	0.01	0.409
146	Zinc finger and BTB domain-containing protein 47;Zinc finger protein 652	5.13±0.72	4.24±1.03	-0.89	-0.912	0.328	0.01	0.409
147	Ras GTPase-activating protein 1	7.98±0.26	8.28±0.31	0.3	0.303	0.109	0.01	0.409
148	Transmembrane protein 94	6.74±0.41	5.5±1.63	-1.24	-1.232	0.444	0.01	0.409
149	Dermcidin	3.7±0.73	3.02±0.49	-0.68	-0.679	0.245	0.01	0.409
150	Glycogen phosphorylase, muscle form	10.3±0.37	10.69±0.36	0.39	0.389	0.14	0.01	0.409
151	Ras-related protein Rap-2c	5.68±1.03	4.55±1.14	-1.13	-1.105	0.4	0.011	0.409
152	14-3-3 protein theta	10.33±0.27	10.64±0.33	0.31	0.317	0.115	0.011	0.409
153	Adhesion G protein-coupled receptor E1	4.1±1.25	2.94±1.14	-1.16	-1.196	0.433	0.011	0.409
154	Signal transducer and activator of transcription 5B	7.21±0.29	7.54±0.38	0.33	0.343	0.124	0.011	0.409
155	Mannose-1-phosphate guanyltransferase beta	7.59±0.29	7.91±0.34	0.32	0.326	0.118	0.011	0.409
156	Serine/threonine-protein phosphatase 2A 56 kDa regulatory subunit alpha isoform	7.2±0.27	7.5±0.3	0.3	0.295	0.107	0.011	0.409
157	CLIP-associating protein 1	5.44±0.21	5.65±0.17	0.21	0.207	0.075	0.011	0.409
158	Synaptotagmin-like protein 2	5.52±0.95	4.44±1.13	-1.08	-1.094	0.398	0.011	0.409
159	Phosphoribosyltransferase domain-containing protein 1	7.02±0.39	7.42±0.37	0.4	0.407	0.148	0.011	0.41
160	Ubiquinol-cytochrome-c reductase complex assembly factor 1	6.41±0.48	5.7±0.89	-0.71	-0.722	0.263	0.011	0.41
161	Pericentrin	6.57±1.5	4.99±1.5	-1.58	-1.585	0.578	0.011	0.41
162	Hepatoma-derived growth factor-related protein 3	6.17±0.78	5.15±1.14	-1.02	-1.02	0.372	0.011	0.41
163	Transcription factor MafK	5.76±0.88	4.88±0.84	-0.88	-0.895	0.327	0.011	0.41
164	Anthrax toxin receptor 2	5.96±0.41	5.59±0.26	-0.37	-0.368	0.135	0.012	0.414
165	Coatomer subunit delta	9.87±0.16	10.05±0.23	0.18	0.188	0.069	0.012	0.414
166	Nodal modulator 2	8.47±0.24	8.69±0.21	0.22	0.224	0.082	0.012	0.414
167	L-lactate dehydrogenase B chain	13.19±0.35	13.48±0.23	0.29	0.295	0.109	0.012	0.414
168	Protein TANC2	9.62±0.85	8.3±1.64	-1.32	-1.337	0.493	0.012	0.414
169	Dynactin subunit 1	9.11±0.16	9.27±0.16	0.16	0.165	0.061	0.012	0.414
170	Rap1 GTPase-GDP dissociation stimulator 1	8.09±0.32	8.4±0.3	0.31	0.317	0.117	0.012	0.414
171	Inhibitor of nuclear factor kappa-B kinase-interacting protein	7.91±0.29	8.16±0.18	0.25	0.252	0.093	0.012	0.414
172	Cyclin-L1	5.39±0.69	4.54±0.95	-0.85	-0.848	0.314	0.012	0.414
173	Galactocerebrosidase	4.21±1.29	3±1.08	-1.21	-1.185	0.439	0.012	0.414
174	U3 small nucleolar RNA-associated protein 4 homolog	6.09±0.4	5.45±0.79	-0.64	-0.638	0.237	0.012	0.414
175	E3 ubiquitin-protein ligase RNF126	7.49±1.54	6.12±1.11	-1.37	-1.393	0.517	0.012	0.414
176	NF-kappa-B inhibitor beta	7.39±1.09	6.03±1.52	-1.36	-1.348	0.502	0.013	0.414
177	E3 ubiquitin-protein ligase UBR2	4.68±0.51	5.13±0.37	0.45	0.461	0.172	0.013	0.414
178	Synaptotagmin-like protein 1	8.45±0.3	8.1±0.39	-0.35	-0.356	0.133	0.013	0.414
179	Trafficking protein particle complex subunit 9	6.81±0.43	7.16±0.28	0.35	0.36	0.134	0.013	0.414
180	Protein Wiz	4.95±0.52	4.37±0.59	-0.58	-0.567	0.212	0.013	0.414
181	Trafficking protein particle complex subunit 3	8.82±0.23	9.02±0.15	0.2	0.202	0.075	0.013	0.414
182	Serine/arginine-rich splicing factor 5	7.59±0.31	7.3±0.26	-0.29	-0.295	0.11	0.013	0.414
183	39S ribosomal protein L40, mitochondrial	6.13±0.34	5.74±0.42	-0.39	-0.391	0.146	0.013	0.414
184	fMet-Leu-Phe receptor	7.32±0.52	6.5±1.05	-0.82	-0.83	0.311	0.013	0.414
185	Surfeit locus protein 4	9.24±0.3	9.5±0.2	0.26	0.264	0.099	0.013	0.414
186	Probable rRNA-processing protein EBP2	5.84±0.47	5.37±0.45	-0.47	-0.468	0.176	0.013	0.414
187	Src kinase-associated phosphoprotein 1	8.16±0.41	7.74±0.39	-0.42	-0.413	0.155	0.013	0.414
188	Proteasome subunit beta type-2	9.03±0.26	9.27±0.23	0.24	0.244	0.092	0.013	0.414
189	Protein AF-17	5.39±0.41	4.8±0.72	-0.59	-0.587	0.221	0.013	0.414
190	RILP-like protein 2	6.21±0.88	6.89±0.52	0.68	0.698	0.262	0.013	0.414
191	Glutathione S-transferase Mu 1	6.83±1.02	7.84±1	1.01	0.979	0.368	0.013	0.414
192	Immunoglobulin heavy variable 1-18	8.54±2.43	6.33±1.91	-2.21	-2.244	0.843	0.013	0.414
193	Tetratricopeptide repeat protein 27	7.09±0.44	7.49±0.34	0.4	0.382	0.144	0.014	0.415
194	Ubiquitin carboxyl-terminal hydrolase 24	7.84±0.15	8±0.17	0.16	0.164	0.062	0.014	0.415
195	Protein transport protein Sec24B	6.2±0.27	6.46±0.27	0.26	0.263	0.099	0.014	0.416
196	tRNA (uracil-5-)-methyltransferase homolog A	5.99±0.49	5.36±0.77	-0.63	-0.636	0.24	0.014	0.419
197	Protein MEMO1	5.78±0.25	6.04±0.25	0.26	0.255	0.096	0.014	0.419
198	E3 ubiquitin-protein ligase RNF13	7.2±0.57	6.48±0.99	-0.72	-0.749	0.284	0.014	0.423
199	ADP-ribosylation factor 6	8.4±0.22	8.58±0.18	0.18	0.183	0.069	0.014	0.423
200	Extended synaptotagmin-1	10.32±0.11	10.44±0.14	0.12	0.126	0.048	0.014	0.423
201	Complement component C7	6.3±1.23	5.04±1.23	-1.26	-1.242	0.472	0.014	0.423
202	Docking protein 2	9.73±0.2	9.93±0.21	0.2	0.204	0.078	0.015	0.425
203	T-complex protein 1 subunit beta	9.99±0.21	10.17±0.16	0.18	0.187	0.071	0.015	0.425
204	Ribosomal RNA processing protein 1 homolog A	7.13±0.31	6.74±0.46	-0.39	-0.389	0.148	0.015	0.425
205	Transmembrane protein 165	5.98±0.35	6.36±0.4	0.38	0.374	0.143	0.015	0.425
206	26S proteasome non-ATPase regulatory subunit 13	8.88±0.25	9.09±0.18	0.21	0.214	0.082	0.015	0.425
207	Carboxypeptidase Q	5.99±0.67	5.07±1.13	-0.92	-0.925	0.354	0.015	0.425
208	Polyglutamine-binding protein 1	9.23±0.49	8.21±1.38	-1.02	-1.004	0.384	0.015	0.425
209	Immunoglobulin lambda variable 1-51	5.54±1.35	4.28±1.22	-1.26	-1.284	0.492	0.015	0.425
210	Leptin receptor overlapping transcript-like 1	6.42±1.35	5.23±0.9	-1.19	-1.173	0.45	0.015	0.425
211	Acetyl-coenzyme A synthetase, cytoplasmic	6.41±0.26	6.64±0.18	0.23	0.227	0.087	0.015	0.425
212	Glutamine amidotransferase-like class 1 domain-containing protein 1	7.08±0.35	6.54±0.69	-0.54	-0.533	0.205	0.015	0.425
213	Plastin-1	9.2±0.46	9.63±0.41	0.43	0.433	0.167	0.015	0.425
214	Protrudin	5.38±0.35	4.84±0.72	-0.54	-0.546	0.21	0.015	0.425
215	Very-long-chain (3R)-3-hydroxyacyl-CoA dehydratase 2	5.6±0.54	5.03±0.7	-0.57	-0.588	0.226	0.015	0.425
216	PDZ domain-containing protein 8	6.31±0.29	6.59±0.27	0.28	0.276	0.106	0.016	0.425
217	Histone-lysine N-methyltransferase EZH1	5.24±1.04	4.26±0.93	-0.98	-0.988	0.381	0.016	0.425
218	Iron-responsive element-binding protein 2	2.94±0.38	3.32±0.38	0.38	0.379	0.146	0.016	0.425
219	Vacuolar fusion protein CCZ1 homolog B;Vacuolar fusion protein CCZ1 homolog	5.67±0.52	6.13±0.51	0.46	0.485	0.187	0.016	0.425
220	Tubulin alpha-1D chain	2.77±0.65	3.39±0.58	0.62	0.619	0.239	0.016	0.425
221	14-3-3 protein eta	10.02±0.29	10.35±0.39	0.33	0.336	0.13	0.016	0.425
222	GTP-binding protein SAR1b	5.95±0.82	6.53±0.44	0.58	0.608	0.235	0.016	0.425
223	Cytoplasmic FMR1-interacting protein 1	9.77±0.23	10±0.22	0.23	0.228	0.088	0.016	0.426
224	Translation initiation factor eIF-2B subunit epsilon	8.9±0.2	9.1±0.23	0.2	0.206	0.08	0.016	0.426
225	Mediator of RNA polymerase II transcription subunit 24	5.38±1.32	4.18±1.11	-1.2	-1.214	0.471	0.016	0.426
226	Phosphatidylinositol 5-phosphate 4-kinase type-2 beta	4.86±0.74	4.14±0.73	-0.72	-0.725	0.281	0.016	0.426
227	Corrinoid adenosyltransferase MMAB	6.77±0.31	6.34±0.55	-0.43	-0.433	0.168	0.016	0.427
228	Bromodomain adjacent to zinc finger domain protein 1A	6.44±0.41	6.79±0.29	0.35	0.352	0.137	0.017	0.43
229	PDZ and LIM domain protein 5	9.14±0.26	9.42±0.31	0.28	0.284	0.111	0.017	0.43
230	Piezo-type mechanosensitive ion channel component 1	4.98±0.73	4.18±0.96	-0.8	-0.778	0.303	0.017	0.43
231	Protein KRI1 homolog	6.21±0.43	5.78±0.46	-0.43	-0.439	0.171	0.017	0.431
232	Nuclear ubiquitous casein and cyclin-dependent kinase substrate 1	4.69±0.74	4.14±0.43	-0.55	-0.57	0.223	0.017	0.431
233	AP-2 complex subunit alpha-1	9.89±0.2	10.09±0.2	0.2	0.199	0.078	0.017	0.431
234	Neural cell adhesion molecule 1	3.2±0.73	2.51±0.68	-0.69	-0.701	0.274	0.017	0.431
235	Cullin-5	7.3±0.28	7.52±0.14	0.22	0.225	0.088	0.017	0.431
236	CCR4-NOT transcription complex subunit 1	6.77±0.22	7±0.27	0.23	0.231	0.09	0.017	0.431
237	28S ribosomal protein S6, mitochondrial	6.93±0.51	6.32±0.72	-0.61	-0.606	0.238	0.017	0.431
238	Transportin-2	6.67±0.38	7±0.36	0.33	0.344	0.135	0.017	0.432
239	Peroxisomal membrane protein PEX16	8.19±0.36	7.45±1.03	-0.74	-0.737	0.29	0.018	0.432
240	Gamma-secretase-activating protein	5.93±1.11	6.83±0.79	0.9	0.926	0.365	0.018	0.432
241	Inositol 1,4,5-trisphosphate receptor type 2	6.46±0.34	6.75±0.25	0.29	0.296	0.117	0.018	0.432
242	Coatomer subunit beta'	10.51±0.17	10.68±0.17	0.17	0.169	0.067	0.018	0.432
243	Plastin-3	7.35±0.39	7.89±0.71	0.54	0.53	0.209	0.018	0.432
244	Protein KIAA0100	4.2±0.63	4.93±0.93	0.73	0.746	0.295	0.018	0.432
245	Histone H2B type 1-J	16.05±0.48	15.62±0.4	-0.43	-0.433	0.171	0.018	0.432
246	Triokinase/FMN cyclase	7.94±0.2	8.13±0.2	0.19	0.197	0.078	0.018	0.432
247	SH2 domain-containing protein 3C	6.35±2.44	4.18±2.09	-2.17	-2.203	0.871	0.018	0.432
248	TRIO and F-actin-binding protein	6.48±0.96	5.45±1.18	-1.03	-1.041	0.412	0.018	0.432
249	Xaa-Pro aminopeptidase 1	8.35±0.21	8.59±0.31	0.24	0.244	0.097	0.018	0.432
250	pre-rRNA 2'-O-ribose RNA methyltransferase FTSJ3	7.58±0.39	7.15±0.5	-0.43	-0.434	0.172	0.018	0.432
251	RNA-binding Raly-like protein	5.26±1.74	4.03±0.43	-1.23	-1.252	0.496	0.018	0.433
252	Ras-related protein Rab-6B	10.81±0.37	11.15±0.36	0.34	0.353	0.14	0.018	0.433
253	Fatty acid synthase	8.6±0.19	8.84±0.31	0.24	0.243	0.096	0.018	0.433
254	Complement C3	10.53±0.22	10.8±0.34	0.27	0.273	0.108	0.019	0.433
255	Lipopolysaccharide-responsive and beige-like anchor protein	8.88±0.3	9.16±0.28	0.28	0.283	0.113	0.019	0.436
256	Protein YIPF3	6±0.91	5.13±0.86	-0.87	-0.852	0.339	0.019	0.436
257	Engulfment and cell motility protein 1	8.84±0.22	9±0.14	0.16	0.169	0.068	0.019	0.437
258	N-alpha-acetyltransferase 16, NatA auxiliary subunit	5.88±0.82	4.91±1.23	-0.97	-0.981	0.392	0.019	0.442
259	Geranylgeranyl transferase type-2 subunit alpha	6.73±0.3	6.99±0.24	0.26	0.268	0.107	0.019	0.442
260	Integral membrane protein 2B	5.18±1.62	3.56±1.77	-1.62	-1.594	0.638	0.019	0.444
261	NHS-like protein 2	9.23±0.61	8.54±0.83	-0.69	-0.696	0.279	0.02	0.446
262	Geranylgeranyl pyrophosphate synthase	5.41±0.85	6.06±0.41	0.65	0.653	0.262	0.02	0.447
263	Smoothelin	7.25±0.41	7.67±0.45	0.42	0.415	0.167	0.02	0.45
264	Glutathione synthetase	9.1±0.27	9.33±0.23	0.23	0.24	0.097	0.02	0.45
265	6-phosphogluconate dehydrogenase, decarboxylating	11.14±0.21	11.35±0.22	0.21	0.203	0.082	0.02	0.45
266	Vacuolar protein sorting-associated protein 51 homolog	7±0.23	7.23±0.26	0.23	0.233	0.094	0.02	0.452
267	Leukocyte cell-derived chemotaxin-2	6.88±1.1	5.82±1.2	-1.06	-1.078	0.436	0.02	0.452
268	Protein disulfide-isomerase A6	10.42±0.22	10.62±0.23	0.2	0.208	0.084	0.021	0.452
269	WD repeat-containing protein 46	7.46±1.92	5.71±1.71	-1.75	-1.745	0.706	0.021	0.452
270	Zinc finger protein 160	4.33±1.21	3.32±0.86	-1.01	-1.004	0.407	0.021	0.452
271	60S ribosomal protein L36a-like	8.95±0.46	8.44±0.63	-0.51	-0.503	0.204	0.021	0.452
272	Malonyl-CoA-acyl carrier protein transacylase, mitochondrial	4.49±0.8	3.73±0.77	-0.76	-0.748	0.304	0.021	0.452
273	Transcription termination factor 4, mitochondrial	3.31±0.99	4.12±0.63	0.81	0.806	0.327	0.021	0.452
274	Sortilin	8.54±0.35	8.85±0.32	0.31	0.303	0.123	0.021	0.452
275	Protein PBDC1	5.97±1.02	6.75±0.71	0.78	0.796	0.324	0.021	0.452
276	Leucine-rich repeat-containing protein 57	8.52±0.3	8.82±0.34	0.3	0.303	0.123	0.021	0.452
277	Transitional endoplasmic reticulum ATPase	11.73±0.22	11.89±0.11	0.16	0.166	0.068	0.021	0.452
278	Poly(A)-specific ribonuclease PARN	4.9±0.8	4.06±0.99	-0.84	-0.846	0.345	0.022	0.452
279	26S proteasome non-ATPase regulatory subunit 1	7.48±0.25	7.7±0.24	0.22	0.219	0.089	0.022	0.452
280	Protein max	6.04±0.32	5.71±0.41	-0.33	-0.334	0.136	0.022	0.452
281	ADP-ribosylation factor GTPase-activating protein 3	5.88±0.39	5.52±0.39	-0.36	-0.367	0.15	0.022	0.452
282	Gem-associated protein 5	6.91±0.3	7.17±0.25	0.26	0.262	0.107	0.022	0.452
283	Uncharacterized protein C11orf98	7.56±0.36	7.09±0.61	-0.47	-0.465	0.19	0.022	0.452
284	Glucose-6-phosphate isomerase	10.81±0.23	11.01±0.19	0.2	0.198	0.081	0.022	0.452
285	Fructose-1,6-bisphosphatase 1	8.36±0.37	8.75±0.44	0.39	0.382	0.157	0.022	0.452
286	RNA-binding protein 6	7.36±0.34	7.02±0.42	-0.34	-0.353	0.145	0.022	0.452
287	Ubiquitin-associated and SH3 domain-containing protein B	9.19±0.21	9.43±0.3	0.24	0.24	0.099	0.022	0.452
288	D-aminoacyl-tRNA deacylase 1	7.76±0.29	8.06±0.37	0.3	0.285	0.117	0.022	0.452
289	Ubiquitin-conjugating enzyme E2 Q1	3.17±0.48	2.65±0.66	-0.52	-0.533	0.219	0.022	0.452
290	Integral membrane protein GPR180	5.3±0.58	5.76±0.5	0.46	0.477	0.196	0.022	0.452
291	Zinc finger protein RFP	4.06±0.62	3.5±0.58	-0.56	-0.566	0.232	0.022	0.452
292	STAM-binding protein	7.72±0.18	7.97±0.34	0.25	0.247	0.101	0.022	0.452
293	Caspase-6	6.95±0.22	7.18±0.29	0.23	0.237	0.098	0.023	0.452
294	Runt-related transcription factor 3	6.43±0.82	5.65±0.86	-0.78	-0.785	0.324	0.023	0.452
295	Ribose-phosphate pyrophosphokinase 2	9.95±0.2	10.12±0.17	0.17	0.172	0.071	0.023	0.452
296	ORM1-like protein 3	7.2±0.45	7.66±0.61	0.46	0.472	0.195	0.023	0.452
297	U3 small nucleolar RNA-associated protein 6 homolog	6.75±0.28	6.47±0.31	-0.28	-0.278	0.115	0.023	0.452
298	Deleted in malignant brain tumors 1 protein	6.19±0.81	5.36±0.96	-0.83	-0.825	0.341	0.023	0.452
299	Beta-1-syntrophin	8.5±0.21	8.73±0.27	0.23	0.225	0.093	0.023	0.452
300	Small glutamine-rich tetratricopeptide repeat-containing protein beta	5.89±0.43	6.22±0.33	0.33	0.339	0.14	0.023	0.452
301	Microtubule-associated protein RP/EB family member 1	9.58±0.24	9.8±0.23	0.22	0.219	0.091	0.023	0.452
302	Septin-7	10.05±0.19	10.21±0.15	0.16	0.159	0.066	0.023	0.452
303	Glucose-6-phosphate 1-dehydrogenase	10.21±0.23	10.41±0.22	0.2	0.209	0.086	0.023	0.452
304	Survival motor neuron protein	6.64±0.48	6.14±0.63	-0.5	-0.509	0.211	0.023	0.452
305	Mediator of RNA polymerase II transcription subunit 31	3.81±1.43	2.69±0.86	-1.12	-1.122	0.464	0.023	0.452
306	Acyl-coenzyme A synthetase ACSM3, mitochondrial	3.78±1.57	5.28±1.63	1.5	1.484	0.615	0.023	0.452
307	Folate receptor beta	5.05±0.71	4.41±0.66	-0.64	-0.638	0.265	0.024	0.452
308	Splicing factor 3B subunit 6	7.61±0.27	7.3±0.41	-0.31	-0.315	0.131	0.024	0.452
309	Protein disulfide-isomerase A3	12.97±0.17	13.13±0.17	0.16	0.156	0.065	0.024	0.452
310	Succinate--CoA ligase [ADP/GDP-forming] subunit alpha, mitochondrial	10.89±0.21	10.65±0.3	-0.24	-0.24	0.1	0.024	0.452
311	Phosphoglucomutase-1	9.76±0.3	9.99±0.17	0.23	0.228	0.095	0.024	0.453
312	Nck-associated protein 1	8.61±0.42	9.03±0.5	0.42	0.427	0.177	0.024	0.453
313	Zinc finger protein 592	4.89±0.28	4.47±0.58	-0.42	-0.41	0.171	0.024	0.455
314	60S ribosomal protein L27a	11.09±0.19	10.82±0.38	-0.27	-0.273	0.114	0.024	0.456
315	Alpha-(1,6)-fucosyltransferase	7.46±0.35	7.94±0.67	0.48	0.484	0.202	0.024	0.456
316	Immunoglobulin heavy variable 3-7	8.3±0.81	7.41±1.15	-0.89	-0.9	0.376	0.024	0.458
317	Nck-associated protein 1-like	9.23±0.24	9.44±0.23	0.21	0.213	0.089	0.025	0.459
318	Heat shock cognate 71 kDa protein	12.86±0.19	13.02±0.16	0.16	0.161	0.067	0.025	0.459
319	Transmembrane protein 192	6.48±0.91	5.75±0.64	-0.73	-0.735	0.308	0.025	0.459
320	SR-related and CTD-associated factor 4	6.85±0.43	6.45±0.42	-0.4	-0.392	0.164	0.025	0.46
321	1,4-alpha-glucan-branching enzyme	7.75±0.25	7.98±0.27	0.23	0.236	0.099	0.025	0.46
322	Dual specificity tyrosine-phosphorylation-regulated kinase 1B	5.56±0.67	4.68±1.22	-0.88	-0.887	0.372	0.025	0.46
323	Serine hydroxymethyltransferase, mitochondrial	9.87±0.19	10.02±0.14	0.15	0.154	0.065	0.025	0.461
324	ESF1 homolog	4.77±1.71	3.56±0.6	-1.21	-1.181	0.496	0.025	0.461
325	Transportin-1	8.28±0.28	8.51±0.23	0.23	0.234	0.099	0.025	0.461
326	Ras-related protein Rap-2b	9.98±0.35	10.26±0.27	0.28	0.284	0.119	0.025	0.461
327	tRNA (guanine(6)-N2)-methyltransferase THUMP3	6.62±0.67	5.9±0.89	-0.72	-0.709	0.299	0.026	0.462
328	Rab3 GTPase-activating protein catalytic subunit	6.52±0.25	6.72±0.16	0.2	0.197	0.083	0.026	0.462
329	ER membrane protein complex subunit 5	6.96±1.03	5.94±1.49	-1.02	-1.063	0.448	0.026	0.463
330	UPF0489 protein C5orf22	3.44±0.7	2.94±0.39	-0.5	-0.52	0.219	0.026	0.464
331	Consortin	8.49±0.28	8.74±0.26	0.25	0.247	0.104	0.026	0.464
332	Elongation of very long chain fatty acids protein 1	6.72±0.54	6.1±0.81	-0.62	-0.62	0.262	0.026	0.465
333	Cullin-associated NEDD8-dissociated protein 1	9.82±0.24	10.02±0.19	0.2	0.197	0.083	0.026	0.465
334	Mitogen-activated protein kinase 1	9.84±0.23	10.04±0.22	0.2	0.205	0.087	0.026	0.465
335	40S ribosomal protein S27-like	6.55±1.31	5.65±0.65	-0.9	-0.927	0.393	0.026	0.467
336	Serine/threonine-protein kinase 11-interacting protein	3.66±0.53	2.97±0.96	-0.69	-0.691	0.293	0.026	0.467
337	TCF3 fusion partner	4.95±0.7	4.21±0.93	-0.74	-0.742	0.315	0.027	0.47
338	Unconventional myosin-Va	6.96±0.19	7.13±0.2	0.17	0.174	0.074	0.027	0.473
339	HLA class II histocompatibility antigen, DP beta 1 chain	7.82±0.68	7.2±0.7	-0.62	-0.623	0.266	0.027	0.475
340	RNA demethylase ALKBH5	6.64±0.37	6.17±0.68	-0.47	-0.477	0.204	0.027	0.475
341	Mitotic checkpoint serine/threonine-protein kinase BUB1	9.42±0.75	8.61±1.04	-0.81	-0.809	0.346	0.027	0.475
342	[3-methyl-2-oxobutanoate dehydrogenase [lipoamide]] kinase, mitochondrial	7.26±0.55	7.65±0.32	0.39	0.4	0.171	0.028	0.475
343	Gamma-adducin	8.61±0.15	8.76±0.17	0.15	0.146	0.062	0.028	0.475
344	E3 ubiquitin-protein ligase HACE1	4.09±0.59	4.53±0.35	0.44	0.444	0.19	0.028	0.475
345	Probable ubiquitin carboxyl-terminal hydrolase FAF-Y	4.14±0.64	4.57±0.64	0.43	0.466	0.199	0.028	0.476
346	60S ribosomal protein L38	8.67±0.59	7.98±0.93	-0.69	-0.685	0.293	0.028	0.476
347	Metastasis-associated protein MTA1	7.08±0.3	6.53±0.83	-0.55	-0.546	0.234	0.028	0.476
348	Translation initiation factor eIF-2B subunit gamma	6.25±0.23	6.44±0.25	0.19	0.198	0.085	0.028	0.477
349	Protein flightless-1 homolog	9.8±0.19	9.97±0.19	0.17	0.169	0.072	0.028	0.477
350	Dynamin-1-like protein	10.71±0.26	10.98±0.33	0.27	0.265	0.114	0.028	0.479
351	Synaptojanin-1	5.5±0.51	4.91±0.8	-0.59	-0.592	0.255	0.029	0.479
352	NAD(P) transhydrogenase, mitochondrial	10.9±0.28	11.14±0.32	0.24	0.253	0.109	0.029	0.479
353	Alpha-actinin-4	10.16±0.26	10.42±0.32	0.26	0.258	0.111	0.029	0.479
354	Aflatoxin B1 aldehyde reductase member 2	9.8±0.16	9.98±0.24	0.18	0.176	0.076	0.029	0.479
355	HLA class II histocompatibility antigen, DR beta 5 chain	8.96±0.6	8.43±0.58	-0.53	-0.531	0.229	0.029	0.479
356	Hamartin	5.38±0.31	5.66±0.34	0.28	0.284	0.123	0.029	0.479
357	Intermembrane lipid transfer protein VPS13C	9.72±0.18	9.85±0.15	0.13	0.139	0.06	0.029	0.479
358	Protein pelota homolog	7.59±0.41	7.91±0.32	0.32	0.327	0.142	0.03	0.479
359	Polyamine-transporting ATPase 13A2	4.14±0.54	4.66±0.63	0.52	0.517	0.224	0.03	0.479
360	Methionine-R-sulfoxide reductase B2, mitochondrial	6.22±0.88	5.22±1.36	-1	-1.007	0.436	0.03	0.479
361	F-actin-capping protein subunit beta	12.05±0.17	12.19±0.15	0.14	0.144	0.062	0.03	0.479
362	Major facilitator superfamily domain-containing protein 1	8.09±0.68	8.64±0.55	0.55	0.553	0.24	0.03	0.479
363	14-3-3 protein epsilon	10.23±0.32	10.51±0.32	0.28	0.28	0.121	0.03	0.479
364	Kinesin-like protein KIF2A	9.63±0.23	9.85±0.26	0.22	0.221	0.096	0.03	0.479
365	Trem-like transcript 2 protein	3.16±1.51	4.82±2.27	1.66	1.681	0.729	0.03	0.479
366	Hemopexin	8.18±0.2	8.37±0.22	0.19	0.189	0.082	0.03	0.479
367	Transcription factor A, mitochondrial	9.31±0.22	9.14±0.17	-0.17	-0.175	0.076	0.03	0.479
368	Transcription initiation factor TFIID subunit 6	7.32±1.44	5.97±1.59	-1.35	-1.342	0.583	0.03	0.479
369	Cullin-3	7.29±0.23	7.45±0.11	0.16	0.164	0.071	0.03	0.479
370	Conserved oligomeric Golgi complex subunit 4	6.47±0.28	6.71±0.24	0.24	0.234	0.102	0.03	0.479
371	Acidic leucine-rich nuclear phosphoprotein 32 family member E	9.19±0.47	8.86±0.33	-0.33	-0.347	0.151	0.03	0.479
372	Baculoviral IAP repeat-containing protein 6	6.25±0.24	6.43±0.16	0.18	0.181	0.079	0.03	0.479
373	Bifunctional purine biosynthesis protein ATIC	9.37±0.4	9.68±0.34	0.31	0.319	0.139	0.031	0.479
374	Sorting nexin-8	5.92±0.72	5.3±0.67	-0.62	-0.617	0.269	0.031	0.479
375	MMS19 nucleotide excision repair protein homolog	5.58±0.18	5.79±0.27	0.21	0.204	0.089	0.031	0.479
376	CD166 antigen	6.58±0.26	6.78±0.2	0.2	0.207	0.09	0.031	0.479
377	Sodium/calcium exchanger 3	6.92±1.25	5.78±1.35	-1.14	-1.103	0.481	0.031	0.479
378	Survival of motor neuron-related-splicing factor 30	6.77±0.84	5.97±0.96	-0.8	-0.787	0.344	0.031	0.479
379	LYR motif-containing protein 4	6.31±0.56	5.83±0.58	-0.48	-0.493	0.215	0.031	0.479
380	Transcriptional activator protein Pur-alpha	7.78±0.23	8.01±0.3	0.23	0.23	0.1	0.031	0.479
381	U2 small nuclear ribonucleoprotein B''	8.23±0.2	7.85±0.59	-0.38	-0.378	0.165	0.031	0.479
382	Tubulin alpha-3C chain;Tubulin alpha-3D chain	10.74±0.37	11.04±0.31	0.3	0.292	0.128	0.031	0.479
383	Tubulin-specific chaperone D	6.98±0.34	7.29±0.35	0.31	0.298	0.13	0.031	0.479
384	Selenoprotein P	7.18±0.23	7.4±0.28	0.22	0.222	0.097	0.031	0.479
385	Dynamin-2	9.08±0.22	9.25±0.17	0.17	0.174	0.076	0.032	0.479
386	Caspase-2	4.4±1.35	3.3±1.17	-1.1	-1.068	0.469	0.032	0.479
387	GTP cyclohydrolase 1 feedback regulatory protein	5.89±0.48	5.52±0.33	-0.37	-0.363	0.16	0.032	0.479
388	Uridine 5'-monophosphate synthase	7.79±0.28	8.04±0.29	0.25	0.248	0.109	0.032	0.479
389	Neutral alpha-glucosidase AB	10.91±0.17	11.08±0.22	0.17	0.17	0.075	0.032	0.479
390	Sorting nexin-11	7.09±0.73	6.45±0.74	-0.64	-0.631	0.277	0.032	0.479
391	Importin-7	8.73±0.22	8.93±0.24	0.2	0.193	0.085	0.032	0.479
392	26S proteasome non-ATPase regulatory subunit 12	8.21±0.29	8.42±0.19	0.21	0.213	0.094	0.032	0.479
393	Large neutral amino acids transporter small subunit 1	5.88±0.34	6.16±0.28	0.28	0.273	0.12	0.032	0.479
394	Alpha-centractin	10.05±0.19	10.21±0.18	0.16	0.163	0.072	0.032	0.479
395	Acyl-protein thioesterase 1	9.62±0.37	9.92±0.34	0.3	0.304	0.134	0.032	0.479
396	Coatomer subunit gamma-1	9.89±0.23	10.07±0.15	0.18	0.176	0.077	0.032	0.479
397	CD27 antigen	6.91±0.65	6.46±0.31	-0.45	-0.451	0.199	0.032	0.479
398	Bcl-2 homologous antagonist/killer	5.54±0.57	5.05±0.57	-0.49	-0.499	0.22	0.032	0.479
399	Transcriptional activator protein Pur-beta	6.67±0.33	6.96±0.38	0.29	0.293	0.129	0.032	0.479
400	Focal adhesion kinase 1	7.71±0.38	8.06±0.4	0.35	0.342	0.151	0.033	0.479
401	Guanine nucleotide-binding protein G(i) subunit alpha-2	11.94±0.1	12.03±0.1	0.09	0.091	0.04	0.033	0.479
402	Kininogen-2	10.02±0.62	9.46±0.71	-0.56	-0.572	0.253	0.033	0.479
403	T-complex protein 1 subunit alpha	10.1±0.26	10.29±0.16	0.19	0.193	0.086	0.033	0.479
404	DNA polymerase delta subunit 2	6.36±0.66	5.83±0.6	-0.53	-0.543	0.241	0.033	0.479
405	SPARC-like protein 1	6.69±0.27	6.46±0.25	-0.23	-0.229	0.101	0.033	0.479
406	Sterile alpha motif domain-containing protein 14	4.8±0.45	5.17±0.4	0.37	0.372	0.165	0.033	0.479
407	Beta-parvin	10.9±0.34	11.23±0.44	0.33	0.332	0.147	0.033	0.479
408	14-3-3 protein zeta/delta	14.46±0.33	14.72±0.28	0.26	0.27	0.12	0.033	0.479
409	Tubulin beta-4B chain	13.52±0.21	13.69±0.19	0.17	0.171	0.076	0.033	0.479
410	Myosin phosphatase Rho-interacting protein	5.46±0.42	5.77±0.3	0.31	0.32	0.142	0.033	0.481
411	High mobility group protein HMG-I/HMG-Y	9.21±0.53	8.75±0.53	-0.46	-0.46	0.205	0.033	0.482
412	Folate receptor gamma	3.78±1.13	2.85±1.01	-0.93	-0.928	0.413	0.034	0.482
413	Ethanolaminephosphotransferase 1	4.67±1.25	5.58±0.84	0.91	0.93	0.413	0.034	0.482
414	Histone deacetylase 3	6.42±0.33	6.02±0.58	-0.4	-0.397	0.177	0.034	0.482
415	Guanine nucleotide-binding protein subunit alpha-14	8.02±0.56	8.55±0.65	0.53	0.524	0.233	0.034	0.482
416	Charged multivesicular body protein 3	8.11±0.44	7.52±0.91	-0.59	-0.578	0.257	0.034	0.482
417	Zinc transporter ZIP11	6.62±1.01	5.7±1.12	-0.92	-0.919	0.41	0.034	0.484
418	F-actin-capping protein subunit alpha-1	11.9±0.28	12.1±0.25	0.2	0.208	0.093	0.034	0.484
419	Palmitoyltransferase ZDHHC13	5.27±1.49	4±1.44	-1.27	-1.269	0.567	0.034	0.486
420	Protein unc-45 homolog A	7.92±0.24	8.14±0.28	0.22	0.224	0.1	0.035	0.487
421	Acidic leucine-rich nuclear phosphoprotein 32 family member A	11.22±0.4	10.86±0.42	-0.36	-0.352	0.158	0.035	0.487
422	p21-activated protein kinase-interacting protein 1	6.04±0.54	5.49±0.75	-0.55	-0.555	0.249	0.035	0.489
423	Granulocyte-macrophage colony-stimulating factor receptor subunit alpha	5.7±1.26	4.58±1.35	-1.12	-1.123	0.504	0.035	0.489
424	AP-3 complex subunit beta-1	10.21±0.22	10.39±0.17	0.18	0.174	0.078	0.035	0.489
425	Gamma-tubulin complex component 4	5.7±0.59	6.16±0.45	0.46	0.458	0.206	0.035	0.489
426	Ubiquitin carboxyl-terminal hydrolase 8	6.26±0.33	6.51±0.25	0.25	0.252	0.113	0.035	0.489
427	ADP-ribosylation factor-like protein 6-interacting protein 4	6.57±0.44	6.23±0.34	-0.34	-0.34	0.153	0.035	0.491
428	Prolyl endopeptidase	8.03±0.26	8.24±0.23	0.21	0.211	0.095	0.036	0.491
429	Inositol polyphosphate 4-phosphatase type II	7.69±0.24	7.96±0.38	0.27	0.267	0.12	0.036	0.491
430	Gamma-enolase	9.28±0.28	9.55±0.35	0.27	0.271	0.122	0.036	0.491
431	Amyloid-beta A4 precursor protein-binding family A member 2	4.58±1.14	5.37±0.55	0.79	0.785	0.354	0.036	0.491
432	Transmembrane protein 87B	8.27±0.3	8.58±0.41	0.31	0.305	0.137	0.036	0.491
433	F-box only protein 3	3.21±1.97	4.96±2.4	1.75	1.793	0.809	0.036	0.493
434	Nuclear receptor coactivator 7	6.18±0.59	5.67±0.61	-0.51	-0.512	0.231	0.036	0.493
435	Semenogelin-2	2.68±0.54	3.31±0.9	0.63	0.624	0.282	0.036	0.494
436	Endothelial cell-selective adhesion molecule	9.07±0.41	9.42±0.4	0.35	0.344	0.155	0.036	0.494
437	Serine/threonine-protein kinase TBK1	6.91±0.27	7.13±0.25	0.22	0.22	0.1	0.037	0.496
438	Lysosome membrane protein 2	7.17±0.39	6.88±0.35	-0.29	-0.298	0.135	0.037	0.496
439	Rap1 GTPase-activating protein 2	9.05±0.29	9.29±0.28	0.24	0.241	0.109	0.037	0.496
440	Rho GTPase-activating protein 1	9.45±0.25	9.71±0.35	0.26	0.257	0.116	0.037	0.496
441	Methylosome protein 50	8.41±0.26	8.21±0.2	-0.2	-0.2	0.091	0.037	0.496
442	Alanine--tRNA ligase, cytoplasmic	8.48±0.33	8.76±0.34	0.28	0.279	0.127	0.037	0.496
443	Xaa-Arg dipeptidase	6.24±0.49	6.58±0.28	0.34	0.341	0.155	0.037	0.496
444	Synaptobrevin homolog YKT6	6.48±0.23	6.78±0.48	0.3	0.307	0.14	0.037	0.496
445	AP-1 complex subunit beta-1	9.62±0.23	9.79±0.13	0.17	0.16	0.073	0.037	0.496
446	Death domain-associated protein 6	6.6±0.36	6.14±0.69	-0.46	-0.459	0.209	0.037	0.496
447	HLA class II histocompatibility antigen, DQ beta 1 chain	7.37±0.8	6.77±0.67	-0.6	-0.616	0.28	0.037	0.496
448	Mitochondrial fission factor	6.66±0.39	6.97±0.34	0.31	0.311	0.142	0.037	0.496
449	mRNA export factor GLE1	6.12±0.93	5.32±0.94	-0.8	-0.795	0.362	0.038	0.496
450	Guanylate-binding protein 7	4.16±1.2	3.31±0.74	-0.85	-0.853	0.389	0.038	0.496
451	Diacylglycerol lipase-beta	6.4±0.23	6.59±0.21	0.19	0.189	0.086	0.038	0.496
452	Phosphoserine aminotransferase	7.22±0.41	7.78±0.86	0.56	0.554	0.253	0.038	0.496
453	26S proteasome regulatory subunit 10B	8.54±0.27	8.73±0.17	0.19	0.19	0.087	0.038	0.496
454	Histone-lysine N-methyltransferase SMYD3	5.26±0.71	5.81±0.59	0.55	0.554	0.253	0.038	0.496
455	Farnesyl pyrophosphate synthase	8.48±0.25	8.72±0.33	0.24	0.23	0.105	0.038	0.496
456	Extended synaptotagmin-2	10.02±0.22	10.17±0.13	0.15	0.154	0.071	0.039	0.497
457	Septin-6	9.25±0.19	9.42±0.21	0.17	0.168	0.077	0.039	0.497
458	Protein SSXT	5.91±0.7	5.35±0.6	-0.56	-0.551	0.252	0.039	0.497
459	Calcium-binding protein 39	7.64±0.25	7.84±0.23	0.2	0.2	0.092	0.039	0.497
460	DENN domain-containing protein 3	7.43±0.35	7.74±0.4	0.31	0.316	0.145	0.039	0.497
461	Mediator of RNA polymerase II transcription subunit 14	6.68±0.38	6.24±0.64	-0.44	-0.439	0.201	0.039	0.497
462	ATP-binding cassette sub-family B member 6	7.1±0.58	7.57±0.58	0.47	0.48	0.22	0.039	0.497
463	CMRF35-like molecule 8	6.74±0.55	6.3±0.52	-0.44	-0.446	0.205	0.039	0.497
464	M-phase phosphoprotein 8	5.32±0.31	5.03±0.41	-0.29	-0.293	0.135	0.039	0.497
465	Serine/threonine-protein phosphatase 6 regulatory subunit 3	7±0.33	7.26±0.3	0.26	0.263	0.121	0.039	0.497
466	Tyrosine-protein kinase BTK	8.5±0.28	8.73±0.26	0.23	0.228	0.105	0.039	0.498
467	Serine/threonine-protein phosphatase 2A 65 kDa regulatory subunit A alpha isoform	9.94±0.22	10.1±0.15	0.16	0.16	0.073	0.039	0.498
468	Centromere protein V	6.48±0.43	5.97±0.78	-0.51	-0.497	0.228	0.039	0.498
469	3-mercaptopyruvate sulfurtransferase	8.98±0.28	9.22±0.28	0.24	0.235	0.108	0.04	0.503
470	Thiamin pyrophosphokinase 1	4.89±0.43	5.21±0.3	0.32	0.317	0.146	0.04	0.503
471	DNA repair protein XRCC1	7.23±0.23	6.98±0.36	-0.25	-0.251	0.116	0.04	0.503
472	Plasma alpha-L-fucosidase	6.29±1.58	4.98±1.89	-1.31	-1.363	0.63	0.04	0.503
473	Prolyl 3-hydroxylase 1	6.45±0.2	6.64±0.26	0.19	0.191	0.088	0.04	0.503
474	Serine protease 1	12.69±0.46	12.32±0.46	-0.37	-0.372	0.172	0.04	0.503
475	60S ribosomal protein L7-like 1	6.09±0.34	5.63±0.72	-0.46	-0.455	0.211	0.041	0.503
476	COP9 signalosome complex subunit 1	7.67±0.22	7.85±0.2	0.18	0.173	0.08	0.041	0.503
477	Porphobilinogen deaminase	5.11±0.97	5.71±0.44	0.6	0.614	0.284	0.041	0.503
478	RNA-binding protein 12B	7.11±0.28	6.76±0.55	-0.35	-0.355	0.164	0.041	0.503
479	Bifunctional phosphoribosylaminoimidazole carboxylase/phosphoribosylaminoimidazole succinocarboxamide synthetase	8.89±0.26	9.09±0.21	0.2	0.197	0.091	0.041	0.503
480	Guanosine-3',5'-bis(diphosphate) 3'-pyrophosphohydrolase MESH1	5.98±0.45	5.5±0.69	-0.48	-0.477	0.221	0.041	0.503
481	Putative methyltransferase C9orf114	8.36±0.64	7.8±0.72	-0.56	-0.564	0.261	0.041	0.503
482	Protein tyrosine phosphatase type IVA 2	7.94±0.64	8.38±0.37	0.44	0.441	0.204	0.041	0.503
483	Ubiquitin carboxyl-terminal hydrolase MINDY-2	5.17±0.97	4.33±1.04	-0.84	-0.826	0.384	0.041	0.508
484	Peptidyl-prolyl cis-trans isomerase E	7.59±0.33	7.31±0.38	-0.28	-0.289	0.134	0.042	0.508
485	Periphilin-1	7.04±0.36	6.73±0.37	-0.31	-0.302	0.141	0.042	0.508
486	Granzyme A	10.85±0.31	10.53±0.5	-0.32	-0.328	0.153	0.042	0.51
487	DNA-directed RNA polymerase II subunit RPB7	7.04±0.31	6.72±0.45	-0.32	-0.314	0.147	0.042	0.51
488	Threonine--tRNA ligase 1, cytoplasmic	8.52±0.27	8.73±0.22	0.21	0.206	0.096	0.042	0.511
489	Cytochrome c oxidase subunit 6C	10.62±0.21	10.43±0.26	-0.19	-0.194	0.091	0.043	0.514
490	Vasodilator-stimulated phosphoprotein	11.68±0.24	11.85±0.18	0.17	0.172	0.081	0.043	0.514
491	B-cell receptor-associated protein 29	6.65±0.34	6.94±0.36	0.29	0.289	0.135	0.043	0.514
492	Equilibrative nucleobase transporter 1	8.62±0.75	7.69±1.51	-0.93	-0.95	0.445	0.043	0.514
493	Serine/threonine-protein kinase SMG1	4.12±0.23	4.29±0.16	0.17	0.166	0.078	0.043	0.514
494	Solute carrier family 41 member 3	3.82±0.84	4.43±0.65	0.61	0.618	0.29	0.043	0.514
495	Zinc finger CCHC-type and RNA-binding motif-containing protein 1	3.84±0.59	3.38±0.55	-0.46	-0.466	0.219	0.044	0.514
496	General transcription factor IIE subunit 1	5.86±0.68	5.34±0.59	-0.52	-0.524	0.247	0.044	0.514
497	V-type proton ATPase subunit H	8.39±0.21	8.55±0.26	0.16	0.173	0.081	0.044	0.514
498	Nicalin	7.48±0.24	7.62±0.17	0.14	0.153	0.072	0.044	0.514
499	Transmembrane and immunoglobulin domain-containing protein 2	5.14±1.52	6.17±0.81	1.03	1.015	0.479	0.044	0.514
500	Endophilin-B2	7.53±0.43	7.8±0.27	0.27	0.276	0.13	0.044	0.514
501	BET1-like protein	7.41±1.46	6.44±0.89	-0.97	-0.99	0.468	0.045	0.514
502	Zinc finger Ran-binding domain-containing protein 2	7.75±0.34	7.5±0.29	-0.25	-0.257	0.122	0.045	0.514
503	Protein S100-B	3.55±0.43	3.12±0.66	-0.43	-0.439	0.208	0.045	0.514
504	Eukaryotic translation initiation factor 4 gamma 2	8.7±0.22	8.86±0.16	0.16	0.155	0.074	0.045	0.514
505	Ubiquitin carboxyl-terminal hydrolase 4	7.51±0.22	7.73±0.31	0.22	0.216	0.103	0.045	0.514
506	Ras-related C3 botulinum toxin substrate 1	13.46±0.3	13.69±0.28	0.23	0.234	0.111	0.045	0.514
507	COMM domain-containing protein 2	7.57±0.37	6.93±1.08	-0.64	-0.639	0.303	0.045	0.514
508	SRSF protein kinase 2	7.16±0.37	6.83±0.43	-0.33	-0.32	0.152	0.045	0.514
509	Immunoglobulin kappa variable 1-17	3.84±0.83	3.19±0.8	-0.65	-0.658	0.312	0.045	0.514
510	Membrane-associated phosphatidylinositol transfer protein 2	6.52±0.35	6.81±0.39	0.29	0.298	0.142	0.045	0.514
511	26S proteasome non-ATPase regulatory subunit 7	8.31±0.16	8.45±0.18	0.14	0.135	0.064	0.045	0.514
512	Heme-binding protein 1	8.29±0.44	8.61±0.39	0.32	0.334	0.159	0.045	0.514
513	COP9 signalosome complex subunit 8	7.59±0.46	7.89±0.37	0.3	0.309	0.147	0.046	0.514
514	Bone morphogenetic protein 6	3.7±0.76	2.76±1.48	-0.94	-0.918	0.436	0.046	0.514
515	Coronin-1C	11.65±0.31	11.88±0.25	0.23	0.229	0.109	0.046	0.514
516	Cytoskeleton-associated protein 5	9.1±0.18	9.24±0.17	0.14	0.14	0.067	0.046	0.514
517	Cullin-2	7.43±0.18	7.6±0.23	0.17	0.168	0.08	0.046	0.514
518	Platelet-activating factor acetylhydrolase IB subunit beta	8.37±0.23	8.55±0.21	0.18	0.177	0.084	0.046	0.514
519	Tumor necrosis factor alpha-induced protein 8	7.83±0.54	7.24±0.9	-0.59	-0.588	0.281	0.047	0.514
520	Conserved oligomeric Golgi complex subunit 7	6.3±0.31	6.56±0.34	0.26	0.263	0.125	0.047	0.514
521	TraB domain-containing protein	7.7±0.46	7.22±0.73	-0.48	-0.482	0.23	0.047	0.514
522	Immunoglobulin lambda constant 7	3.93±1.02	3.28±0.57	-0.65	-0.662	0.316	0.047	0.514
523	Galectin-12	4.58±1.08	3.8±0.78	-0.78	-0.764	0.365	0.047	0.514
524	SHC-transforming protein 1	5.15±0.57	4.64±0.72	-0.51	-0.498	0.238	0.047	0.514
525	C-type lectin domain family 2 member B	5.31±0.68	4.82±0.54	-0.49	-0.497	0.238	0.047	0.514
526	Phosphatidylinositol 4,5-bisphosphate 3-kinase catalytic subunit beta isoform	9.44±0.37	9.77±0.48	0.33	0.339	0.162	0.047	0.514
527	Ubiquitin thioesterase OTUB1	9.77±0.24	9.94±0.21	0.17	0.18	0.086	0.047	0.514
528	Rab3 GTPase-activating protein non-catalytic subunit	7.3±0.2	7.45±0.16	0.15	0.145	0.07	0.047	0.514
529	Calcium-regulated heat-stable protein 1	7.32±0.43	6.86±0.7	-0.46	-0.458	0.219	0.047	0.514
530	39S ribosomal protein L47, mitochondrial	3.76±0.55	3.36±0.46	-0.4	-0.41	0.196	0.047	0.514
531	V-type proton ATPase 116 kDa subunit a 2	6.27±0.33	6.52±0.31	0.25	0.258	0.123	0.047	0.514
532	ADP-ribosylation factor-like protein 2	9.57±0.3	9.82±0.32	0.25	0.25	0.12	0.047	0.514
533	AP-2 complex subunit beta	9.36±0.22	9.55±0.25	0.19	0.187	0.09	0.047	0.514
534	ATP-dependent RNA helicase SUPV3L1, mitochondrial	7.77±0.34	7.42±0.51	-0.35	-0.34	0.163	0.048	0.514
535	Hemoglobin subunit gamma-2	3.78±1.55	2.74±0.87	-1.04	-1.028	0.493	0.048	0.514
536	Cadherin-13	5.31±0.26	5.12±0.22	-0.19	-0.195	0.094	0.048	0.514
537	Annexin A13	2.87±0.76	3.55±0.95	0.68	0.685	0.329	0.048	0.514
538	Immunoglobulin kappa variable 3D-11;Immunoglobulin kappa variable 3-11	7.86±0.91	7.2±0.71	-0.66	-0.66	0.317	0.048	0.514
539	Putative Polycomb group protein ASXL2	3.35±0.65	3.79±0.38	0.44	0.43	0.207	0.048	0.514
540	Translocon-associated protein subunit gamma	7.73±0.52	7.21±0.77	-0.52	-0.502	0.242	0.048	0.514
541	Derlin-1	8.69±0.85	7.44±2.09	-1.25	-1.247	0.6	0.048	0.514
542	Glucose 1,6-bisphosphate synthase	6.91±0.27	7.16±0.36	0.25	0.253	0.122	0.048	0.514
543	5-oxoprolinase	5.59±0.58	6.15±0.81	0.56	0.558	0.269	0.048	0.514
544	40S ribosomal protein S25	11.59±0.34	11.26±0.5	-0.33	-0.336	0.162	0.048	0.514
545	Atlastin-1	9.55±0.45	9.93±0.51	0.38	0.381	0.184	0.048	0.514
546	Vesicle-associated membrane protein 7	8.8±0.22	8.99±0.26	0.19	0.192	0.093	0.049	0.514
547	General transcription and DNA repair factor IIH helicase subunit XPB	7.39±1.14	6.39±1.38	-1	-1.003	0.484	0.049	0.514
548	Phospholipase A-2-activating protein	8.16±0.24	8.36±0.26	0.2	0.2	0.097	0.049	0.514
549	Pyrroline-5-carboxylate reductase 3	7.17±0.63	6.67±0.6	-0.5	-0.494	0.238	0.049	0.514
550	Peptidyl-prolyl cis-trans isomerase H	7.31±0.35	7.06±0.28	-0.25	-0.253	0.122	0.049	0.514
551	COP9 signalosome complex subunit 6	7.86±0.3	8.09±0.29	0.23	0.231	0.111	0.049	0.514
552	Metallothionein-1A	3.38±0.85	2.69±0.98	-0.69	-0.708	0.342	0.049	0.514
553	Calcineurin subunit B type 1	6.81±0.36	7.11±0.38	0.3	0.294	0.142	0.049	0.514
554	Protein kinase C-binding protein 1	5.2±0.29	4.96±0.35	-0.24	-0.248	0.12	0.049	0.514
555	Serine--tRNA ligase, cytoplasmic	9.3±0.23	9.45±0.16	0.15	0.156	0.075	0.049	0.514
556	Protection of telomeres protein 1	6.23±0.71	5.55±0.98	-0.68	-0.676	0.327	0.049	0.514
557	Myeloid-derived growth factor	8.96±0.23	9.13±0.18	0.17	0.17	0.082	0.049	0.514
558	Hemoglobin subunit epsilon	4.72±2.39	3.31±0.45	-1.41	-1.418	0.687	0.049	0.514
559	U3 small nucleolar RNA-associated protein 15 homolog	6.41±0.32	6.12±0.42	-0.29	-0.292	0.142	0.049	0.514

## Sheet: Sup Table-9
	Supplementary Table 9: Significantly associated PBMC proteins with FXTAS stage at P<0.05.
Sr #	Protein	Estimate	Std. Error	p-value	FDR
1	WASH complex subunit 2C	-0.287	0.05	<0.001	0.018
2	Prolactin-inducible protein	-0.185	0.032	<0.001	0.018
3	28S ribosomal protein S11, mitochondrial	-0.722	0.147	<0.001	0.067
4	Peroxisomal bifunctional enzyme	0.093	0.019	<0.001	0.067
5	Collagen alpha-1(XI) chain	-0.632	0.132	<0.001	0.071
6	Serine protease 1	-0.195	0.041	<0.001	0.071
7	Ribosome-recycling factor, mitochondrial	-0.507	0.113	<0.001	0.124
8	Eukaryotic peptide chain release factor subunit 1	0.084	0.02	<0.001	0.167
9	RNA binding motif protein, X-linked-like-1	-0.411	0.097	<0.001	0.167
10	Glycine--tRNA ligase	0.087	0.021	<0.001	0.171
11	DNA/RNA-binding protein KIN17	-0.212	0.051	<0.001	0.171
12	Dipeptidase 2	0.094	0.023	<0.001	0.171
13	39S ribosomal protein L30, mitochondrial	-0.216	0.053	<0.001	0.171
14	E3 ubiquitin-protein ligase KCMF1	0.089	0.022	<0.001	0.187
15	Inositol polyphosphate 1-phosphatase	0.18	0.045	<0.001	0.187
16	Signal transducer and activator of transcription 3	0.072	0.018	0.001	0.19
17	F-box only protein 6	-0.542	0.137	0.001	0.19
18	Proline-rich protein 4	0.405	0.104	0.001	0.21
19	Protein CutA	0.131	0.034	0.001	0.21
20	Transmembrane protein 128	-0.345	0.09	0.001	0.213
21	Exocyst complex component 8	0.11	0.029	0.001	0.213
22	Phosphorylase b kinase regulatory subunit alpha, liver isoform	0.113	0.03	0.001	0.221
23	Serine/threonine-protein phosphatase 2A catalytic subunit alpha isoform	-0.419	0.111	0.001	0.221
24	DNA-directed RNA polymerases I, II, and III subunit RPABC5	-0.248	0.066	0.001	0.221
25	Mitochondrial import inner membrane translocase subunit TIM14	-0.401	0.108	0.001	0.221
26	Ryanodine receptor 3	-0.291	0.079	0.001	0.221
27	Serine/arginine-rich splicing factor 4	-0.23	0.062	0.001	0.221
28	Zinc finger protein 609	-0.231	0.062	0.001	0.221
29	Complement component 1 Q subcomponent-binding protein, mitochondrial	-0.082	0.022	0.001	0.221
30	C-C chemokine receptor type 2	-0.153	0.042	0.001	0.225
31	DDB1- and CUL4-associated factor 13	-0.18	0.05	0.001	0.245
32	Actin-related protein 2/3 complex subunit 1B	0.06	0.017	0.001	0.249
33	TGF-beta receptor type-2	-0.19	0.054	0.002	0.296
34	Oxysterol-binding protein 1	0.056	0.016	0.002	0.296
35	Protein transport protein Sec24C	0.072	0.021	0.002	0.297
36	Ubiquilin-2	-0.199	0.057	0.002	0.297
37	Protein cereblon	0.11	0.032	0.002	0.297
38	Sperm-associated antigen 7	-0.58	0.168	0.002	0.297
39	39S ribosomal protein L50, mitochondrial	-0.168	0.049	0.002	0.297
40	B-cell CLL/lymphoma 7 protein family member B	-0.287	0.084	0.002	0.297
41	Integrator complex subunit 15	-0.254	0.075	0.002	0.297
42	Small ubiquitin-related modifier 3	-0.14	0.041	0.002	0.297
43	E3 ubiquitin-protein transferase RMND5A	-0.195	0.058	0.002	0.297
44	Small acidic protein	-0.18	0.053	0.002	0.297
45	Ankyrin repeat and zinc finger domain-containing protein 1	-0.248	0.073	0.002	0.297
46	Eukaryotic translation initiation factor 3 subunit J	-0.089	0.026	0.003	0.297
47	Multivesicular body subunit 12A	-0.307	0.092	0.003	0.297
48	Exocyst complex component 2	0.067	0.02	0.003	0.297
49	Nucleosome-remodeling factor subunit BPTF	-0.194	0.058	0.003	0.297
50	M-phase-specific PLK1-interacting protein	-0.352	0.106	0.003	0.297
51	Actin-related protein 3B	-0.305	0.092	0.003	0.297
52	Endophilin-B1	0.062	0.018	0.003	0.297
53	Ubiquitin carboxyl-terminal hydrolase 47	0.076	0.023	0.003	0.297
54	Mitochondrial genome maintenance exonuclease 1	-0.25	0.075	0.003	0.297
55	Signal transducer and activator of transcription 5A	0.071	0.021	0.003	0.297
56	Dermcidin	-0.195	0.059	0.003	0.297
57	TELO2-interacting protein 2	-0.212	0.064	0.003	0.297
58	Isochorismatase domain-containing protein 1	0.095	0.029	0.003	0.297
59	Rab GTPase-activating protein 1	0.082	0.025	0.003	0.315
60	Tetratricopeptide repeat protein 38	0.169	0.052	0.003	0.321
61	Pericentrin	-0.451	0.14	0.003	0.326
62	Eukaryotic translation elongation factor 1 epsilon-1	0.116	0.036	0.004	0.326
63	26S proteasome non-ATPase regulatory subunit 14	0.061	0.019	0.004	0.326
64	Cell division control protein 42 homolog	0.074	0.023	0.004	0.326
65	Zinc finger Y-chromosomal protein;Zinc finger X-chromosomal protein	-0.15	0.047	0.004	0.326
66	Immunoglobulin lambda variable 1-51	-0.378	0.118	0.004	0.326
67	Thioredoxin domain-containing protein 9	-0.188	0.059	0.004	0.326
68	Coatomer subunit alpha	0.041	0.013	0.004	0.331
69	Fermitin family homolog 2	0.238	0.075	0.004	0.34
70	Corrinoid adenosyltransferase MMAB	-0.128	0.04	0.004	0.34
71	Transmembrane protein 179B	-0.402	0.128	0.004	0.35
72	Protein AF-17	-0.167	0.053	0.004	0.35
73	Endoplasmic reticulum lectin 1	0.064	0.021	0.005	0.35
74	Zinc finger protein 24	-0.464	0.149	0.005	0.35
75	L-lactate dehydrogenase A-like 6A	-0.577	0.185	0.005	0.35
76	Myosin-10	0.06	0.019	0.005	0.35
77	V-type proton ATPase catalytic subunit A	0.066	0.021	0.005	0.35
78	UPF0688 protein C1orf174	-0.233	0.075	0.005	0.35
79	Syntaxin-16	-0.258	0.083	0.005	0.356
80	Methylenetetrahydrofolate reductase	0.157	0.051	0.005	0.356
81	Nuclear pore complex protein Nup85	0.064	0.021	0.005	0.356
82	Histone H1.1	-0.128	0.042	0.005	0.356
83	39S ribosomal protein L40, mitochondrial	-0.11	0.036	0.005	0.356
84	Eukaryotic peptide chain release factor GTP-binding subunit ERF3B	-0.19	0.062	0.005	0.356
85	Survival motor neuron protein	-0.154	0.05	0.005	0.358
86	N-terminal Xaa-Pro-Lys N-methyltransferase 1	-0.25	0.082	0.005	0.361
87	Importin-5	0.069	0.023	0.005	0.361
88	Activated CDC42 kinase 1	-0.413	0.136	0.006	0.361
89	Adhesion G protein-coupled receptor E1	-0.323	0.107	0.006	0.361
90	SCY1-like protein 2	0.077	0.026	0.006	0.361
91	E3 ubiquitin-protein ligase UBR4	0.045	0.015	0.006	0.361
92	NADH dehydrogenase [ubiquinone] flavoprotein 3, mitochondrial	-0.168	0.055	0.006	0.361
93	E3 ubiquitin-protein ligase PPP1R11	-0.139	0.046	0.006	0.361
94	Coatomer subunit beta	0.04	0.013	0.006	0.361
95	Myocyte-specific enhancer factor 2A;Myocyte-specific enhancer factor 2C;Myocyte-specific enhancer factor 2D	-0.231	0.076	0.006	0.361
96	Diphosphoinositol polyphosphate phosphohydrolase 1	0.073	0.025	0.006	0.375
97	NHS-like protein 2	-0.202	0.067	0.006	0.375
98	ATP-dependent 6-phosphofructokinase, platelet type	0.11	0.037	0.006	0.375
99	Glycogen phosphorylase, liver form	0.079	0.026	0.006	0.375
100	NACHT, LRR and PYD domains-containing protein 1	-0.4	0.134	0.006	0.375
101	Nuclear ubiquitous casein and cyclin-dependent kinase substrate 1	-0.161	0.054	0.006	0.376
102	Synembryn-A	0.065	0.022	0.007	0.385
103	Tubulin alpha-1D chain	0.173	0.058	0.007	0.387
104	Argininosuccinate lyase	0.069	0.023	0.007	0.397
105	Proteasome subunit beta type-2	0.066	0.023	0.007	0.397
106	Kinesin-like protein KIF13B	0.055	0.019	0.007	0.397
107	High mobility group protein B3	-0.105	0.036	0.007	0.397
108	Exportin-7	0.061	0.021	0.007	0.397
109	Protein O-mannose kinase	0.115	0.039	0.007	0.397
110	Zinc finger ZZ-type and EF-hand domain-containing protein 1	0.054	0.018	0.007	0.397
111	Actin-related protein 3	0.057	0.02	0.008	0.402
112	N-alpha-acetyltransferase 16, NatA auxiliary subunit	-0.278	0.096	0.008	0.404
113	WD repeat-containing protein 75	-0.268	0.093	0.008	0.41
114	Ras-related protein Rab-35	0.066	0.023	0.008	0.411
115	Rho GDP-dissociation inhibitor 1	0.085	0.03	0.008	0.411
116	Ras GTPase-activating protein 1	0.078	0.027	0.008	0.413
117	40S ribosomal protein S28	-0.117	0.041	0.008	0.417
118	Galactocerebrosidase	-0.312	0.109	0.008	0.417
119	Large neutral amino acids transporter small subunit 1	0.082	0.029	0.009	0.417
120	E3 ubiquitin-protein ligase RNF185	-0.317	0.111	0.009	0.417
121	Transmembrane protein 94	-0.317	0.111	0.009	0.417
122	Cyclin-L1	-0.223	0.078	0.009	0.417
123	ATP-dependent RNA helicase DHX29	0.049	0.017	0.009	0.417
124	Transmembrane protein 201	-0.322	0.113	0.009	0.417
125	Mediator of RNA polymerase II transcription subunit 24	-0.33	0.116	0.009	0.417
126	Adenylyl cyclase-associated protein 1	0.066	0.023	0.009	0.418
127	60S ribosomal protein L36a-like	-0.141	0.05	0.009	0.425
128	Fumarylacetoacetate hydrolase domain-containing protein 2A	0.133	0.047	0.009	0.425
129	ICOS ligand	-0.093	0.033	0.009	0.429
130	Nodal modulator 2	0.058	0.021	0.01	0.429
131	L-lactate dehydrogenase B chain	0.076	0.027	0.01	0.429
132	Leucine-rich repeat and calponin homology domain-containing protein 1	0.113	0.04	0.01	0.429
133	Plexin-D1	-0.112	0.04	0.01	0.434
134	Signal transducer and activator of transcription 5B	0.087	0.031	0.01	0.439
135	Ubiquitin carboxyl-terminal hydrolase MINDY-2	-0.257	0.092	0.01	0.439
136	26S proteasome non-ATPase regulatory subunit 13	0.057	0.02	0.01	0.439
137	CLIP-associating protein 1	0.053	0.019	0.01	0.442
138	CCR4-NOT transcription complex subunit 1	0.062	0.022	0.01	0.442
139	tRNA (uracil-5-)-methyltransferase homolog A	-0.166	0.06	0.01	0.442
140	Immunoglobulin heavy variable 1-18	-0.582	0.211	0.011	0.442
141	NAD-dependent protein deacetylase sirtuin-2	0.109	0.039	0.011	0.442
142	Ubiquitin carboxyl-terminal hydrolase 24	0.043	0.015	0.011	0.442
143	Glycogen phosphorylase, muscle form	0.098	0.035	0.011	0.442
144	Huntingtin	0.046	0.017	0.011	0.442
145	RNA 3'-terminal phosphate cyclase-like protein	-0.131	0.048	0.011	0.442
146	Protein diaphanous homolog 1	0.063	0.023	0.011	0.442
147	52 kDa repressor of the inhibitor of the protein kinase	-0.236	0.086	0.011	0.442
148	Ubiquitin carboxyl-terminal hydrolase MINDY-1	0.096	0.035	0.011	0.442
149	Golgi SNAP receptor complex member 2	-0.38	0.139	0.011	0.442
150	Protein Wiz	-0.145	0.053	0.011	0.442
151	Succinate--CoA ligase [ADP/GDP-forming] subunit alpha, mitochondrial	-0.067	0.024	0.011	0.442
152	Protein transport protein Sec23A	0.064	0.023	0.011	0.446
153	Hepatoma-derived growth factor-related protein 3	-0.256	0.094	0.012	0.446
154	Plastin-1	0.113	0.042	0.012	0.449
155	E3 ubiquitin-protein ligase UBR2	0.117	0.043	0.012	0.449
156	28S ribosomal protein S6, mitochondrial	-0.16	0.059	0.012	0.449
157	Uncharacterized protein C11orf98	-0.127	0.047	0.012	0.454
158	Glutathione S-transferase Mu 1	0.25	0.092	0.012	0.458
159	Translation initiation factor eIF-2B subunit gamma	0.056	0.021	0.012	0.458
160	Striatin-interacting protein 2	0.086	0.032	0.013	0.459
161	Sorting nexin-11	-0.182	0.068	0.013	0.459
162	Surfeit locus protein 4	0.067	0.025	0.013	0.459
163	Phosphoserine aminotransferase	0.164	0.061	0.013	0.459
164	Protein PBDC1	0.215	0.08	0.013	0.459
165	Mothers against decapentaplegic homolog 4	-0.136	0.051	0.013	0.459
166	Immunoglobulin kappa variable 1-17	-0.202	0.075	0.013	0.459
167	UDP-glucose:glycoprotein glucosyltransferase 1	0.053	0.02	0.013	0.459
168	Dual specificity protein phosphatase 22	0.16	0.06	0.013	0.459
169	Septin-11	0.058	0.022	0.013	0.467
170	Mitogen-activated protein kinase 14	0.059	0.022	0.014	0.467
171	Monocarboxylate transporter 2	0.168	0.063	0.014	0.467
172	Clathrin heavy chain 1	0.058	0.022	0.014	0.467
173	E3 ubiquitin-protein ligase RNF13	-0.19	0.072	0.014	0.469
174	Dual specificity tyrosine-phosphorylation-regulated kinase 1B	-0.243	0.092	0.014	0.475
175	TRIO and F-actin-binding protein	-0.272	0.103	0.014	0.476
176	Serine protease 1	-0.11	0.042	0.014	0.476
177	Protein YIPF3	-0.223	0.085	0.014	0.476
178	Zinc finger protein 160	-0.266	0.101	0.015	0.486
179	Extended synaptotagmin-1	0.032	0.012	0.015	0.486
180	Serine/arginine-rich splicing factor 5	-0.073	0.028	0.015	0.486
181	Elongation of very long chain fatty acids protein 1	-0.169	0.065	0.015	0.487
182	RILP-like protein 2	0.173	0.066	0.015	0.487
183	Ubiquitin thioesterase OTUB1	0.054	0.021	0.015	0.487
184	Actin-related protein 2	0.044	0.017	0.015	0.487
185	Gamma-secretase-activating protein	0.238	0.092	0.016	0.487
186	KN motif and ankyrin repeat domain-containing protein 2	-0.108	0.042	0.016	0.487
187	von Willebrand factor A domain-containing protein 5A	0.106	0.041	0.016	0.487
188	Folate receptor beta	-0.171	0.066	0.016	0.487
189	Protein KIAA0100	0.192	0.074	0.016	0.487
190	CMRF35-like molecule 2	-0.188	0.073	0.016	0.487
191	Leptin receptor overlapping transcript-like 1	-0.294	0.114	0.016	0.487
192	Methylosome protein 50	-0.058	0.022	0.016	0.487
193	Sterol-4-alpha-carboxylate 3-dehydrogenase, decarboxylating	0.099	0.038	0.016	0.492
194	Anthrax toxin receptor 2	-0.089	0.035	0.016	0.493
195	Protein transport protein Sec24B	0.065	0.025	0.016	0.493
196	Deleted in malignant brain tumors 1 protein	-0.219	0.085	0.016	0.493
197	Protein kinase C delta type	0.043	0.017	0.017	0.496
198	SR-related and CTD-associated factor 4	-0.105	0.041	0.017	0.496
199	Ras GTPase-activating-like protein IQGAP2	0.062	0.024	0.017	0.496
200	Plasma alpha-L-fucosidase	-0.394	0.154	0.017	0.496
201	Histone H2B type 1-J	-0.11	0.043	0.017	0.496
202	Caspase-2	-0.295	0.116	0.017	0.496
203	Ubiquitin-conjugating enzyme E2 Q1	-0.139	0.055	0.017	0.496
204	26S proteasome non-ATPase regulatory subunit 1	0.057	0.022	0.017	0.496
205	E3 ubiquitin-protein ligase RNF126	-0.336	0.132	0.018	0.496
206	PDZ domain-containing protein 8	0.068	0.027	0.018	0.496
207	Small glutamine-rich tetratricopeptide repeat-containing protein beta	0.089	0.035	0.018	0.496
208	Granulocyte-macrophage colony-stimulating factor receptor subunit alpha	-0.315	0.124	0.018	0.496
209	Programmed cell death 6-interacting protein	0.047	0.019	0.018	0.496
210	TCF3 fusion partner	-0.198	0.078	0.018	0.496
211	Protrudin	-0.135	0.053	0.018	0.496
212	Synaptojanin-1	-0.16	0.063	0.018	0.496
213	Cytochrome c oxidase subunit 6C	-0.056	0.022	0.018	0.496
214	Inhibitor of nuclear factor kappa-B kinase-interacting protein	0.06	0.024	0.018	0.496
215	RNA demethylase ALKBH5	-0.128	0.051	0.018	0.496
216	tRNA (guanine(6)-N2)-methyltransferase THUMP3	-0.188	0.074	0.018	0.496
217	Trafficking protein particle complex subunit 3	0.048	0.019	0.018	0.496
218	Malonyl-CoA-acyl carrier protein transacylase, mitochondrial	-0.192	0.076	0.019	0.496
219	GTP cyclohydrolase 1 feedback regulatory protein	-0.099	0.039	0.019	0.496
220	Zinc transporter ZIP11	-0.255	0.101	0.019	0.496
221	Immunoglobulin heavy variable 3-7	-0.236	0.094	0.019	0.496
222	Geranylgeranyl transferase type-2 subunit alpha	0.068	0.027	0.019	0.496
223	AP-4 complex subunit sigma-1	0.186	0.074	0.019	0.496
224	Serine/threonine-protein phosphatase 6 regulatory subunit 3	0.074	0.03	0.019	0.496
225	Leukocyte-specific transcript 1 protein	-0.227	0.091	0.019	0.496
226	Transcription termination factor 4, mitochondrial	0.206	0.082	0.019	0.496
227	Echinoderm microtubule-associated protein-like 2	0.059	0.024	0.019	0.496
228	T-complex protein 1 subunit gamma	0.047	0.019	0.019	0.496
229	Autophagy-related protein 9A	0.075	0.03	0.019	0.496
230	Phosphatidylinositol 5-phosphate 4-kinase type-2 beta	-0.178	0.071	0.02	0.496
231	Translation machinery-associated protein 16	-0.156	0.062	0.02	0.496
232	Translocon-associated protein subunit gamma	-0.147	0.059	0.02	0.496
233	Transportin-2	0.085	0.034	0.02	0.496
234	14-3-3 protein theta	0.074	0.03	0.02	0.496
235	Bone morphogenetic protein 6	-0.266	0.107	0.02	0.496
236	Nck-associated protein 1-like	0.055	0.022	0.02	0.496
237	T-complex protein 1 subunit beta	0.045	0.018	0.02	0.496
238	Neural cell adhesion molecule 1	-0.173	0.07	0.02	0.496
239	U3 small nucleolar RNA-associated protein 6 homolog	-0.072	0.029	0.02	0.496
240	Lanosterol synthase	0.094	0.038	0.02	0.498
241	UPF0489 protein C5orf22	-0.136	0.055	0.02	0.5
242	Engulfment and cell motility protein 1	0.042	0.017	0.021	0.506
243	Zinc finger protein RFP	-0.144	0.058	0.021	0.506
244	Vacuolar protein sorting-associated protein 51 homolog	0.059	0.024	0.021	0.506
245	Mediator of RNA polymerase II transcription subunit 14	-0.122	0.05	0.021	0.506
246	Glutathione S-transferase Mu 3	0.129	0.053	0.021	0.507
247	Glucose-6-phosphate 1-dehydrogenase	0.053	0.022	0.021	0.507
248	Histone H2A.Z;Histone H2A.V	-0.102	0.042	0.021	0.507
249	Eukaryotic translation initiation factor 4E type 2	0.139	0.056	0.021	0.508
250	Microfibrillar-associated protein 1	-0.075	0.031	0.021	0.508
251	U3 small nucleolar RNA-interacting protein 2	-0.146	0.06	0.022	0.508
252	Probable rRNA-processing protein EBP2	-0.11	0.045	0.022	0.508
253	Src kinase-associated phosphoprotein 1	-0.097	0.04	0.022	0.508
254	Catenin delta-1	0.046	0.019	0.022	0.513
255	Alpha-actinin-4	0.068	0.028	0.022	0.514
256	COP9 signalosome complex subunit 1	0.048	0.02	0.022	0.516
257	Iron-responsive element-binding protein 2	0.091	0.037	0.023	0.525
258	Caspase-6	0.06	0.025	0.023	0.525
259	Probable ubiquitin carboxyl-terminal hydrolase FAF-Y	0.121	0.05	0.023	0.528
260	ATP-dependent 6-phosphofructokinase, muscle type	0.083	0.034	0.023	0.528
261	Intermembrane lipid transfer protein VPS13C	0.036	0.015	0.023	0.528
262	RNA-binding Raly-like protein	-0.305	0.126	0.023	0.528
263	Trafficking protein particle complex subunit 9	0.084	0.035	0.023	0.528
264	Nck-associated protein 1	0.108	0.045	0.024	0.529
265	Synaptotagmin-like protein 1	-0.082	0.034	0.024	0.535
266	SH2 domain-containing protein 3C	-0.533	0.222	0.024	0.535
267	Protein TANC2	-0.306	0.127	0.024	0.535
268	Iron-sulfur cluster co-chaperone protein HscB	-0.216	0.09	0.024	0.536
269	ER membrane protein complex subunit 5	-0.27	0.113	0.024	0.536
270	Semenogelin-2	0.168	0.07	0.025	0.536
271	Integral membrane protein 2B	-0.388	0.162	0.025	0.536
272	MMS19 nucleotide excision repair protein homolog	0.053	0.022	0.025	0.536
273	28S ribosomal protein S27, mitochondrial	0.096	0.04	0.025	0.539
274	EH domain-binding protein 1	0.143	0.06	0.025	0.54
275	Mitotic checkpoint serine/threonine-protein kinase BUB1	-0.207	0.087	0.025	0.542
276	D-aminoacyl-tRNA deacylase 1	0.07	0.03	0.026	0.548
277	Serine/threonine-protein phosphatase 2A 55 kDa regulatory subunit B delta isoform	-0.224	0.095	0.026	0.548
278	Dynactin subunit 1	0.037	0.016	0.026	0.548
279	28S ribosomal protein S26, mitochondrial	-0.212	0.09	0.026	0.549
280	mRNA export factor GLE1	-0.213	0.09	0.026	0.549
281	Serpin H1	0.082	0.035	0.026	0.549
282	Tubulin-specific chaperone D	0.077	0.033	0.026	0.552
283	Mediator of RNA polymerase II transcription subunit 31	-0.277	0.118	0.027	0.555
284	ADP-ribosylation factor 6	0.042	0.018	0.027	0.555
285	SPARC-like protein 1	-0.06	0.025	0.027	0.555
286	Zinc finger protein 592	-0.102	0.043	0.027	0.555
287	Cullin-5	0.053	0.023	0.027	0.555
288	Protein phosphatase 1 regulatory subunit 14A	-0.136	0.058	0.027	0.555
289	PCI domain-containing protein 2	-0.111	0.047	0.027	0.555
290	Complement C3	0.065	0.028	0.027	0.555
291	Caspase recruitment domain-containing protein 16	-0.239	0.102	0.027	0.555
292	Protein disulfide-isomerase A6	0.05	0.021	0.027	0.555
293	Coatomer subunit delta	0.042	0.018	0.027	0.555
294	Tetratricopeptide repeat protein 27	0.087	0.037	0.028	0.559
295	Ribosome production factor 2 homolog	-0.123	0.053	0.028	0.559
296	Rho GTPase-activating protein 1	0.068	0.029	0.028	0.559
297	Inositol 1,4,5-trisphosphate receptor type 2	0.07	0.03	0.028	0.563
298	Synaptobrevin homolog YKT6	0.081	0.035	0.028	0.563
299	CCAAT/enhancer-binding protein beta	-0.165	0.071	0.029	0.563
300	Cytoplasmic FMR1-interacting protein 1	0.053	0.023	0.029	0.563
301	Uridine 5'-monophosphate synthase	0.063	0.027	0.029	0.563
302	Guanylate-binding protein 7	-0.225	0.097	0.029	0.563
303	COP9 signalosome complex subunit 6	0.064	0.028	0.029	0.563
304	SRSF protein kinase 2	-0.087	0.038	0.029	0.563
305	Carboxypeptidase Q	-0.211	0.091	0.029	0.563
306	Heat shock protein HSP 90-alpha	0.04	0.018	0.029	0.563
307	Poly(A)-specific ribonuclease PARN	-0.203	0.088	0.029	0.563
308	Rho guanine nucleotide exchange factor 7	0.06	0.026	0.029	0.563
309	Complement component C7	-0.282	0.122	0.03	0.563
310	Consortin	0.061	0.026	0.03	0.563
311	Gem-associated protein 5	0.063	0.027	0.03	0.563
312	Phosphoribosyltransferase domain-containing protein 1	0.089	0.039	0.03	0.563
313	Leukocyte cell-derived chemotaxin-2	-0.256	0.111	0.03	0.563
314	Histone-lysine N-methyltransferase SMYD3	0.146	0.063	0.03	0.563
315	CD27 antigen	-0.115	0.05	0.03	0.563
316	Charged multivesicular body protein 3	-0.149	0.065	0.03	0.564
317	Piezo-type mechanosensitive ion channel component 1	-0.179	0.078	0.03	0.564
318	Sorting nexin-9	0.081	0.035	0.03	0.564
319	Nicotinamide riboside kinase 1	0.173	0.075	0.03	0.564
320	Bromodomain adjacent to zinc finger domain protein 1A	0.081	0.035	0.031	0.564
321	Neutral alpha-glucosidase AB	0.043	0.019	0.031	0.564
322	CMRF35-like molecule 8	-0.117	0.051	0.031	0.564
323	Focal adhesion kinase 1	0.087	0.038	0.031	0.564
324	Xaa-Pro aminopeptidase 1	0.057	0.025	0.031	0.564
325	Diacylglycerol kinase iota	0.35	0.153	0.031	0.564
326	Nicalin	0.041	0.018	0.031	0.564
327	Rap1 GTPase-GDP dissociation stimulator 1	0.07	0.031	0.031	0.564
328	Conserved oligomeric Golgi complex subunit 7	0.071	0.031	0.031	0.564
329	Very-long-chain (3R)-3-hydroxyacyl-CoA dehydratase 2	-0.133	0.059	0.031	0.564
330	Immunoglobulin kappa variable 3D-11;Immunoglobulin kappa variable 3-11	-0.18	0.079	0.032	0.564
331	Metallothionein-1A	-0.193	0.085	0.032	0.564
332	Ribosomal RNA processing protein 1 homolog A	-0.087	0.038	0.032	0.564
333	Calcium-binding protein 39	0.052	0.023	0.032	0.564
334	Protein MEMO1	0.057	0.025	0.032	0.564
335	Biorientation of chromosomes in cell division protein 1	-0.194	0.086	0.033	0.564
336	Methyl-CpG-binding domain protein 3	-0.175	0.077	0.033	0.564
337	Ubiquitin-conjugating enzyme E2 L3	0.052	0.023	0.033	0.564
338	Sortilin	0.071	0.032	0.033	0.564
339	[3-methyl-2-oxobutanoate dehydrogenase [lipoamide]] kinase, mitochondrial	0.098	0.043	0.033	0.564
340	Ras-related protein Rap-2c	-0.237	0.105	0.033	0.564
341	40S ribosomal protein S25	-0.091	0.04	0.033	0.564
342	Glycine amidinotransferase, mitochondrial	0.146	0.065	0.033	0.564
343	Acidic leucine-rich nuclear phosphoprotein 32 family member E	-0.086	0.038	0.033	0.564
344	Ran-binding protein 6	0.04	0.018	0.033	0.564
345	Mannose-1-phosphate guanyltransferase beta	0.07	0.031	0.033	0.564
346	Protein S100-B	-0.117	0.052	0.033	0.564
347	Gamma-adducin	0.036	0.016	0.033	0.564
348	Ceramide synthase 6	-0.104	0.046	0.034	0.564
349	Cysteine--tRNA ligase, cytoplasmic	0.04	0.018	0.034	0.564
350	Bifunctional purine biosynthesis protein ATIC	0.079	0.035	0.034	0.564
351	Apolipoprotein C-I	-0.078	0.035	0.034	0.564
352	Transmembrane protein 192	-0.176	0.078	0.034	0.564
353	Histone-lysine N-methyltransferase EZH1	-0.221	0.099	0.034	0.564
354	Phosphatidylinositol 4,5-bisphosphate 3-kinase catalytic subunit beta isoform	0.091	0.04	0.034	0.564
355	Probable dolichyl pyrophosphate Glc1Man9GlcNAc2 alpha-1,3-glucosyltransferase	0.131	0.059	0.034	0.564
356	Gamma-tubulin complex component 3	0.047	0.021	0.034	0.564
357	Cytochrome c oxidase subunit 6B1	-0.058	0.026	0.035	0.564
358	Protein transport protein Sec23B	0.043	0.019	0.035	0.564
359	F-box only protein 3	0.455	0.204	0.035	0.564
360	fMet-Leu-Phe receptor	-0.181	0.081	0.035	0.564
361	COP9 signalosome complex subunit 8	0.082	0.037	0.035	0.564
362	Serine hydroxymethyltransferase, mitochondrial	0.037	0.016	0.035	0.564
363	FAS-associated factor 1	0.063	0.028	0.035	0.564
364	ADP-ribosylation factor-like protein 1	0.088	0.04	0.036	0.564
365	Serine/threonine-protein phosphatase 2A 56 kDa regulatory subunit alpha isoform	0.063	0.028	0.036	0.564
366	Serine/threonine-protein kinase TBK1	0.056	0.025	0.036	0.564
367	Interstitial collagenase	0.207	0.093	0.036	0.564
368	Immunoglobulin lambda variable 3-10	-0.282	0.127	0.036	0.564
369	Actin-related protein 2/3 complex subunit 2	0.073	0.033	0.036	0.564
370	Survival of motor neuron-related-splicing factor 30	-0.193	0.087	0.036	0.564
371	60S ribosomal protein L26	-0.066	0.03	0.036	0.564
372	Beta-parvin	0.082	0.037	0.036	0.564
373	Ester hydrolase C11orf54	0.073	0.033	0.037	0.564
374	40S ribosomal protein S27-like	-0.221	0.1	0.037	0.564
375	ESF1 homolog	-0.28	0.127	0.037	0.564
376	Inositol polyphosphate 4-phosphatase type II	0.067	0.03	0.037	0.564
377	Anthrax toxin receptor 1	-0.084	0.038	0.037	0.564
378	Chloride intracellular channel protein 4	0.08	0.036	0.037	0.564
379	F-actin-capping protein subunit alpha-1	0.052	0.023	0.037	0.564
380	Microtubule-actin cross-linking factor 1, isoforms 1/2/3/4/5	0.054	0.025	0.037	0.564
381	Protein max	-0.077	0.035	0.037	0.564
382	L-lactate dehydrogenase A chain	0.067	0.03	0.037	0.564
383	Adenosylhomocysteinase 3	0.073	0.033	0.037	0.564
384	Cullin-2	0.044	0.02	0.037	0.564
385	Transmembrane protein 165	0.082	0.037	0.037	0.564
386	Vacuolar fusion protein CCZ1 homolog B;Vacuolar fusion protein CCZ1 homolog	0.107	0.049	0.037	0.564
387	Cold-inducible RNA-binding protein	-0.074	0.034	0.038	0.564
388	Fructose-1,6-bisphosphatase 1	0.088	0.04	0.038	0.564
389	Protein argonaute-1	0.051	0.023	0.038	0.564
390	NF-kappa-B inhibitor beta	-0.289	0.132	0.038	0.564
391	ATP-binding cassette sub-family B member 10, mitochondrial	0.072	0.033	0.038	0.564
392	Coatomer subunit gamma-1	0.043	0.02	0.038	0.564
393	Glucose-6-phosphate isomerase	0.046	0.021	0.038	0.564
394	Baculoviral IAP repeat-containing protein 6	0.044	0.02	0.038	0.564
395	Peptidyl-prolyl cis-trans isomerase H	-0.067	0.031	0.038	0.564
396	Transportin-1	0.055	0.025	0.038	0.564
397	Glycogen debranching enzyme	0.05	0.023	0.038	0.564
398	High mobility group protein HMG-I/HMG-Y	-0.113	0.052	0.038	0.564
399	14-3-3 protein eta	0.074	0.034	0.038	0.564
400	Coatomer subunit beta'	0.038	0.017	0.038	0.564
401	Tubulin beta-4B chain	0.042	0.019	0.038	0.564
402	DNA-directed RNA polymerase II subunit RPB7	-0.081	0.037	0.039	0.564
403	ADP-ribosylation factor GTPase-activating protein 3	-0.084	0.039	0.039	0.564
404	Dyslexia-associated protein KIAA0319-like protein	0.226	0.103	0.039	0.564
405	Eukaryotic translation initiation factor 4 gamma 2	0.04	0.018	0.039	0.564
406	E3 ubiquitin-protein ligase HACE1	0.106	0.048	0.039	0.564
407	Ras-related protein Rab-6B	0.079	0.036	0.039	0.564
408	N(4)-(beta-N-acetylglucosaminyl)-L-asparaginase	-0.117	0.054	0.039	0.564
409	Putative heat shock protein HSP 90-alpha A4	-0.247	0.113	0.039	0.564
410	Runt-related transcription factor 3	-0.181	0.083	0.039	0.564
411	Acyl-coenzyme A synthetase ACSM3, mitochondrial	0.343	0.158	0.04	0.564
412	Plastin-3	0.118	0.054	0.04	0.564
413	Unconventional myosin-Va	0.041	0.019	0.04	0.564
414	GTP-binding protein SAR1b	0.133	0.061	0.04	0.564
415	Rab GDP dissociation inhibitor beta	0.049	0.023	0.04	0.564
416	Zinc finger CCHC-type and RNA-binding motif-containing protein 1	-0.12	0.055	0.04	0.564
417	Mitogen-activated protein kinase 1	0.048	0.022	0.04	0.564
418	Transcriptional activator protein Pur-beta	0.071	0.033	0.04	0.564
419	RNA-binding protein 6	-0.08	0.037	0.041	0.564
420	Zinc finger and BTB domain-containing protein 47;Zinc finger protein 652	-0.188	0.087	0.041	0.564
421	Smoothelin	0.093	0.043	0.041	0.564
422	Septin-4	0.29	0.134	0.041	0.564
423	Lamina-associated polypeptide 2, isoform alpha	-0.109	0.05	0.041	0.564
424	Synaptotagmin-like protein 2	-0.226	0.105	0.041	0.564
425	FAU ubiquitin-like and ribosomal protein S30	-0.1	0.046	0.041	0.564
426	Serine/threonine-protein kinase 11-interacting protein	-0.161	0.075	0.041	0.564
427	Host cell factor 2	-0.157	0.073	0.041	0.564
428	Folate receptor gamma	-0.225	0.105	0.042	0.564
429	Butyrophilin subfamily 3 member A2	-0.258	0.12	0.042	0.564
430	Docking protein 2	0.044	0.02	0.042	0.564
431	Cullin-associated NEDD8-dissociated protein 1	0.046	0.021	0.042	0.564
432	Cullin-3	0.039	0.018	0.042	0.564
433	Serine/threonine-protein phosphatase 1 regulatory subunit 10	-0.105	0.049	0.042	0.564
434	Ras-related protein Rab-3D	-0.093	0.044	0.042	0.564
435	Dynamin-2	0.042	0.019	0.042	0.564
436	3-mercaptopyruvate sulfurtransferase	0.059	0.027	0.042	0.564
437	5-formyltetrahydrofolate cyclo-ligase	-0.241	0.113	0.042	0.564
438	Serine/threonine-protein phosphatase 2A 65 kDa regulatory subunit A alpha isoform	0.04	0.019	0.042	0.564
439	Histone H1.5	-0.09	0.042	0.042	0.564
440	Fatty acid synthase	0.053	0.025	0.043	0.564
441	ORM1-like protein 3	0.107	0.05	0.043	0.564
442	Protein tyrosine phosphatase type IVA 2	0.11	0.052	0.043	0.564
443	Glycogen [starch] synthase, muscle	0.06	0.028	0.043	0.564
444	Calcium-regulated heat-stable protein 1	-0.118	0.055	0.043	0.564
445	Type II inositol 1,4,5-trisphosphate 5-phosphatase	0.075	0.035	0.043	0.564
446	Isocitrate dehydrogenase [NADP], mitochondrial	0.071	0.033	0.043	0.564
447	Protein pelota homolog	0.077	0.036	0.044	0.564
448	Protein flightless-1 homolog	0.039	0.019	0.044	0.564
449	Linker for activation of T-cells family member 2	-0.092	0.043	0.044	0.564
450	MARCKS-related protein	-0.106	0.05	0.044	0.564
451	Importin-8	-0.129	0.061	0.044	0.564
452	Transmembrane and immunoglobulin domain-containing protein 2	0.256	0.121	0.044	0.564
453	Tubulin alpha-3C chain;Tubulin alpha-3D chain	0.069	0.033	0.044	0.564
454	Mitochondrial fission factor	0.076	0.036	0.044	0.564
455	CD302 antigen	-0.234	0.111	0.044	0.564
456	ADP-ribosylation factor-like protein 6-interacting protein 4	-0.082	0.039	0.044	0.564
457	Immunoglobulin lambda constant 7	-0.169	0.08	0.044	0.564
458	DNA polymerase delta subunit 2	-0.13	0.061	0.044	0.564
459	Glutathione synthetase	0.053	0.025	0.044	0.564
460	Sentrin-specific protease 7	-0.345	0.163	0.044	0.564
461	Cartilage-associated protein	0.099	0.047	0.044	0.564
462	SHC-transforming protein 1	-0.127	0.06	0.044	0.564
463	Deoxyribonuclease TATDN1	0.075	0.035	0.045	0.564
464	Integral membrane protein GPR180	0.107	0.051	0.045	0.564
465	Thiamin pyrophosphokinase 1	0.078	0.037	0.045	0.564
466	SWI/SNF complex subunit SMARCC1	-0.059	0.028	0.045	0.564
467	Calcineurin subunit B type 1	0.075	0.036	0.045	0.564
468	39S ribosomal protein L23, mitochondrial	-0.088	0.042	0.045	0.564
469	Importin subunit beta-1	0.042	0.02	0.045	0.564
470	Hemoglobin subunit epsilon	-0.364	0.173	0.045	0.564
471	DBIRD complex subunit ZNF326	-0.127	0.06	0.045	0.564
472	PDZ and LIM domain protein 5	0.061	0.029	0.045	0.564
473	T-cell leukemia/lymphoma protein 1A	-0.25	0.119	0.045	0.564
474	Cytochrome c oxidase assembly factor 3 homolog, mitochondrial	-0.064	0.03	0.045	0.564
475	Protein diaphanous homolog 2	-0.158	0.075	0.045	0.564
476	Serine--tRNA ligase, cytoplasmic	0.04	0.019	0.045	0.564
477	Trem-like transcript 2 protein	0.392	0.187	0.046	0.567
478	pre-rRNA 2'-O-ribose RNA methyltransferase FTSJ3	-0.094	0.045	0.046	0.567
479	Polyglutamine-binding protein 1	-0.212	0.101	0.046	0.567
480	Hemoglobin subunit gamma-2	-0.261	0.124	0.046	0.567
481	Prolyl endopeptidase	0.051	0.024	0.046	0.567
482	Twinfilin-2	0.054	0.026	0.046	0.567
483	Zinc finger Ran-binding domain-containing protein 2	-0.064	0.031	0.046	0.567
484	Ribose-phosphate pyrophosphokinase 2	0.038	0.018	0.046	0.567
485	Cyclin-dependent kinase 17	0.127	0.061	0.046	0.567
486	Scavenger receptor cysteine-rich type 1 protein M130	-0.089	0.042	0.046	0.567
487	Transitional endoplasmic reticulum ATPase	0.037	0.018	0.047	0.567
488	Protein kish-A	0.188	0.09	0.047	0.567
489	DNA-directed RNA polymerase II subunit RPB3	-0.069	0.033	0.047	0.567
490	Galectin-12	-0.192	0.092	0.047	0.567
491	Hamartin	0.066	0.031	0.047	0.567
492	Splicing factor 3B subunit 6	-0.07	0.034	0.047	0.567
493	Ubiquitin carboxyl-terminal hydrolase 4	0.054	0.026	0.047	0.567
494	26S proteasome non-ATPase regulatory subunit 12	0.05	0.024	0.047	0.567
495	Heat shock cognate 71 kDa protein	0.036	0.017	0.047	0.568
496	Gamma-tubulin complex component 4	0.109	0.052	0.048	0.568
497	Ubiquitin-protein ligase E3C	0.094	0.045	0.048	0.568
498	Protein KRI1 homolog	-0.093	0.045	0.048	0.568
499	Xaa-Arg dipeptidase	0.082	0.039	0.048	0.573
500	Sec1 family domain-containing protein 2	0.077	0.037	0.048	0.573
501	Glutamate--cysteine ligase regulatory subunit	0.072	0.035	0.049	0.573
502	60S ribosomal protein L27a	-0.061	0.029	0.049	0.573
503	V-type proton ATPase 116 kDa subunit a 2	0.065	0.031	0.049	0.573
504	Lipopolysaccharide-responsive and beige-like anchor protein	0.061	0.029	0.049	0.573
505	Farnesyl pyrophosphate synthase	0.055	0.027	0.049	0.573
506	Wings apart-like protein homolog	-0.059	0.029	0.049	0.573
507	Catalase	0.074	0.036	0.049	0.573
508	Vacuolar protein sorting-associated protein 33B	0.062	0.03	0.049	0.573
509	LYR motif-containing protein 4	-0.114	0.055	0.049	0.573
510	Ras-related protein Rap-2b	0.064	0.031	0.049	0.573

## Sheet: Sup Table-10
	Supplementary Table 10: Significantly assosciated PBMC proteins with CGG repeat size at P<0.05.
Sr #	Protein	Estimate	Std. Error	p-value	FDR
1	Prolactin-inducible protein	-0.101	0.019	<0.001	0.072
2	M-phase-specific PLK1-interacting protein	-0.256	0.05	<0.001	0.072
3	Serine protease 1	-0.113	0.023	<0.001	0.073
4	Glycine--tRNA ligase	0.053	0.011	<0.001	0.087
5	Eukaryotic peptide chain release factor subunit 1	0.05	0.011	<0.001	0.087
6	Dipeptidase 2	0.056	0.012	<0.001	0.109
7	Lanosterol synthase	0.08	0.018	<0.001	0.109
8	Peroxisomal bifunctional enzyme	0.049	0.011	<0.001	0.111
9	WASH complex subunit 2C	-0.139	0.033	<0.001	0.146
10	Exocyst complex component 8	0.065	0.015	<0.001	0.146
11	Collagen alpha-1(XI) chain	-0.327	0.079	<0.001	0.146
12	Importin-5	0.047	0.011	<0.001	0.146
13	ATP-dependent 6-phosphofructokinase, platelet type	0.076	0.019	<0.001	0.146
14	DNA-directed RNA polymerases I, II, and III subunit RPABC5	-0.146	0.036	<0.001	0.146
15	Multivesicular body subunit 12A	-0.195	0.048	<0.001	0.146
16	Coatomer subunit alpha	0.027	0.007	0.001	0.146
17	Protein CutA	0.075	0.019	0.001	0.146
18	Isochorismatase domain-containing protein 1	0.06	0.015	0.001	0.146
19	Zinc finger Y-chromosomal protein;Zinc finger X-chromosomal protein	-0.097	0.025	0.001	0.146
20	Signal transducer and activator of transcription 3	0.04	0.01	0.001	0.146
21	Oxysterol-binding protein 1	0.034	0.009	0.001	0.146
22	B-cell CLL/lymphoma 7 protein family member B	-0.176	0.045	0.001	0.146
23	NACHT, LRR and PYD domains-containing protein 1	-0.269	0.069	0.001	0.146
24	39S ribosomal protein L30, mitochondrial	-0.117	0.03	0.001	0.146
25	SCY1-like protein 2	0.051	0.013	0.001	0.146
26	Actin-related protein 3	0.039	0.01	0.001	0.146
27	Myosin-10	0.039	0.01	0.001	0.146
28	Fumarylacetoacetate hydrolase domain-containing protein 2A	0.093	0.024	0.001	0.146
29	Kinesin-like protein KIF13B	0.037	0.01	0.001	0.146
30	Actin-related protein 2/3 complex subunit 1B	0.035	0.009	0.001	0.149
31	28S ribosomal protein S11, mitochondrial	-0.351	0.092	0.001	0.149
32	Protein O-mannose kinase	0.078	0.02	0.001	0.151
33	Nucleosome-remodeling factor subunit BPTF	-0.118	0.031	0.001	0.152
34	V-type proton ATPase catalytic subunit A	0.043	0.011	0.001	0.152
35	Glycogen phosphorylase, liver form	0.052	0.014	0.001	0.152
36	Protein kinase C delta type	0.031	0.008	0.001	0.153
37	Clathrin heavy chain 1	0.041	0.011	0.001	0.171
38	N-terminal Xaa-Pro-Lys N-methyltransferase 1	-0.159	0.043	0.001	0.172
39	Actin-related protein 2	0.032	0.009	0.001	0.172
40	Protein diaphanous homolog 1	0.043	0.012	0.001	0.172
41	E3 ubiquitin-protein ligase PPP1R11	-0.089	0.024	0.001	0.172
42	Ribosome-recycling factor, mitochondrial	-0.251	0.069	0.001	0.173
43	Rab GTPase-activating protein 1	0.05	0.014	0.001	0.173
44	Endophilin-B1	0.037	0.01	0.001	0.173
45	Proline-rich protein 4	0.217	0.06	0.001	0.173
46	Zinc finger protein 609	-0.128	0.035	0.001	0.173
47	DNA/RNA-binding protein KIN17	-0.109	0.03	0.001	0.173
48	Ryanodine receptor 3	-0.16	0.045	0.001	0.176
49	Endoplasmic reticulum lectin 1	0.04	0.011	0.001	0.176
50	Eukaryotic peptide chain release factor GTP-binding subunit ERF3B	-0.118	0.033	0.001	0.176
51	Histone H2A.Z;Histone H2A.V	-0.075	0.021	0.002	0.176
52	Tetratricopeptide repeat protein 38	0.101	0.028	0.002	0.176
53	Fermitin family homolog 2	0.144	0.041	0.002	0.177
54	Septin-11	0.04	0.011	0.002	0.178
55	Small ubiquitin-related modifier 3	-0.081	0.023	0.002	0.181
56	DDB1- and CUL4-associated factor 13	-0.099	0.028	0.002	0.182
57	Complement component 1 Q subcomponent-binding protein, mitochondrial	-0.044	0.013	0.002	0.182
58	Protein transport protein Sec23A	0.043	0.012	0.002	0.185
59	Cell division control protein 42 homolog	0.044	0.013	0.002	0.185
60	Mitogen-activated protein kinase 14	0.041	0.012	0.002	0.185
61	Eukaryotic translation elongation factor 1 epsilon-1	0.068	0.02	0.002	0.189
62	Tubulin alpha-3C chain;Tubulin alpha-3D chain	0.056	0.016	0.002	0.189
63	Adenosylhomocysteinase 3	0.057	0.017	0.002	0.189
64	Inositol 1,4,5-trisphosphate receptor type 2	0.052	0.015	0.002	0.189
65	Ubiquitin-conjugating enzyme E2 L3	0.04	0.012	0.002	0.189
66	Huntingtin	0.03	0.009	0.002	0.191
67	PCI domain-containing protein 2	-0.083	0.024	0.002	0.191
68	CLIP-associating protein 1	0.034	0.01	0.002	0.191
69	Cytoplasmic FMR1-interacting protein 1	0.04	0.012	0.002	0.192
70	C-C chemokine receptor type 2	-0.082	0.024	0.002	0.192
71	Zinc finger protein 24	-0.276	0.082	0.002	0.192
72	Ras GTPase-activating-like protein IQGAP2	0.043	0.013	0.002	0.192
73	Sterol-4-alpha-carboxylate 3-dehydrogenase, decarboxylating	0.068	0.02	0.002	0.192
74	Ras GTPase-activating protein 1	0.049	0.015	0.002	0.192
75	Serine/threonine-protein phosphatase 2A catalytic subunit alpha isoform	-0.218	0.065	0.002	0.192
76	Serine/arginine-rich splicing factor 4	-0.121	0.036	0.002	0.192
77	Adenylyl cyclase-associated protein 1	0.042	0.012	0.003	0.192
78	Protein transport protein Sec24C	0.039	0.012	0.003	0.192
79	tRNA (uracil-5-)-methyltransferase homolog A	-0.107	0.032	0.003	0.192
80	Ubiquitin carboxyl-terminal hydrolase 47	0.043	0.013	0.003	0.192
81	High mobility group protein B3	-0.065	0.02	0.003	0.192
82	Zinc finger ZZ-type and EF-hand domain-containing protein 1	0.033	0.01	0.003	0.192
83	Glycogen phosphorylase, muscle form	0.063	0.019	0.003	0.192
84	Actin-related protein 3B	-0.171	0.051	0.003	0.192
85	60S ribosomal protein L27a	-0.049	0.015	0.003	0.192
86	PDZ domain-containing protein 8	0.047	0.014	0.003	0.196
87	40S ribosomal protein S28	-0.073	0.022	0.003	0.198
88	Translation machinery-associated protein 16	-0.108	0.033	0.003	0.198
89	Eukaryotic translation initiation factor 3 subunit J	-0.049	0.015	0.003	0.199
90	Signal transducer and activator of transcription 5A	0.04	0.012	0.003	0.199
91	Protein disulfide-isomerase A6	0.036	0.011	0.003	0.199
92	Exportin-7	0.037	0.011	0.003	0.199
93	Mitochondrial import inner membrane translocase subunit TIM14	-0.206	0.063	0.003	0.199
94	UDP-glucose:glycoprotein glucosyltransferase 1	0.035	0.011	0.003	0.199
95	Histone H1.1	-0.075	0.023	0.003	0.199
96	Phosphoribosyltransferase domain-containing protein 1	0.065	0.02	0.003	0.199
97	E3 ubiquitin-protein ligase UBR4	0.027	0.008	0.003	0.199
98	PDZ and LIM domain protein 5	0.048	0.015	0.003	0.199
99	Argininosuccinate lyase	0.041	0.013	0.003	0.199
100	Ubiquitin carboxyl-terminal hydrolase MINDY-1	0.061	0.019	0.003	0.199
101	14-3-3 protein theta	0.05	0.016	0.003	0.199
102	Exocyst complex component 2	0.037	0.011	0.004	0.199
103	Phosphorylase b kinase regulatory subunit alpha, liver isoform	0.057	0.018	0.004	0.199
104	WD repeat-containing protein 75	-0.163	0.051	0.004	0.199
105	Protein KIAA0100	0.127	0.039	0.004	0.199
106	Synaptotagmin-like protein 2	-0.174	0.054	0.004	0.199
107	Protein cereblon	0.059	0.018	0.004	0.199
108	Kininogen-2	-0.106	0.033	0.004	0.206
109	Surfeit locus protein 4	0.043	0.013	0.004	0.21
110	Rap1 GTPase-GDP dissociation stimulator 1	0.051	0.016	0.004	0.21
111	Probable rRNA-processing protein EBP2	-0.076	0.024	0.004	0.211
112	Polyglutamine-binding protein 1	-0.164	0.052	0.004	0.212
113	Diphosphoinositol polyphosphate phosphohydrolase 1	0.043	0.014	0.004	0.216
114	E3 ubiquitin-protein transferase RMND5A	-0.104	0.033	0.004	0.216
115	Transmembrane protein 179B	-0.226	0.072	0.004	0.216
116	Dual specificity protein phosphatase 22	0.101	0.032	0.004	0.216
117	L-lactate dehydrogenase A-like 6A	-0.326	0.104	0.004	0.216
118	Small acidic protein	-0.096	0.031	0.004	0.216
119	Endothelial cell-selective adhesion molecule	0.064	0.02	0.004	0.216
120	Synaptotagmin-like protein 1	-0.057	0.018	0.004	0.216
121	RNA binding motif protein, X-linked-like-1	-0.189	0.06	0.004	0.216
122	Transmembrane protein 201	-0.193	0.062	0.005	0.216
123	ATP-dependent RNA helicase DHX29	0.03	0.01	0.005	0.216
124	F-box only protein 6	-0.259	0.083	0.005	0.216
125	Complement C3	0.045	0.015	0.005	0.216
126	Leucine-rich repeat and calponin homology domain-containing protein 1	0.068	0.022	0.005	0.216
127	Fatty acid synthase	0.04	0.013	0.005	0.216
128	Guanine nucleotide-binding protein subunit alpha-14	0.095	0.031	0.005	0.216
129	Serine/arginine-rich splicing factor 5	-0.047	0.015	0.005	0.216
130	E3 ubiquitin-protein ligase KCMF1	0.042	0.014	0.005	0.216
131	Lipopolysaccharide-responsive and beige-like anchor protein	0.047	0.015	0.005	0.216
132	Transmembrane protein 165	0.06	0.019	0.005	0.216
133	Beta-1-syntrophin	0.038	0.012	0.005	0.216
134	Microfibrillar-associated protein 1	-0.05	0.016	0.005	0.216
135	Protein disulfide-isomerase A3	0.027	0.009	0.005	0.216
136	D-aminoacyl-tRNA deacylase 1	0.048	0.016	0.005	0.216
137	Zinc finger protein 160	-0.168	0.055	0.005	0.216
138	Sortilin	0.051	0.017	0.005	0.216
139	Echinoderm microtubule-associated protein-like 2	0.039	0.013	0.005	0.216
140	Triokinase/FMN cyclase	0.032	0.011	0.005	0.218
141	Adhesion G protein-coupled receptor E1	-0.183	0.06	0.005	0.218
142	UPF0688 protein C1orf174	-0.129	0.042	0.005	0.218
143	Programmed cell death 6-interacting protein	0.03	0.01	0.005	0.22
144	Histone H2B type 1-J	-0.071	0.023	0.005	0.22
145	Neutral alpha-glucosidase AB	0.03	0.01	0.005	0.22
146	RNA 3'-terminal phosphate cyclase-like protein	-0.08	0.026	0.006	0.22
147	Methylenetetrahydrofolate reductase	0.087	0.029	0.006	0.22
148	Coatomer subunit beta	0.023	0.007	0.006	0.22
149	Dynamin-1-like protein	0.046	0.015	0.006	0.22
150	Protein unc-45 homolog A	0.04	0.013	0.006	0.224
151	Extended synaptotagmin-1	0.02	0.007	0.006	0.225
152	1,4-alpha-glucan-branching enzyme	0.04	0.013	0.006	0.225
153	Nck-associated protein 1	0.072	0.024	0.006	0.225
154	von Willebrand factor A domain-containing protein 5A	0.067	0.022	0.006	0.229
155	Ubiquitin-associated and SH3 domain-containing protein B	0.04	0.013	0.006	0.229
156	Importin-7	0.034	0.011	0.006	0.231
157	Tetratricopeptide repeat protein 27	0.059	0.02	0.006	0.231
158	Myocyte-specific enhancer factor 2A;Myocyte-specific enhancer factor 2C;Myocyte-specific enhancer factor 2D	-0.129	0.043	0.006	0.231
159	Protein MEMO1	0.04	0.013	0.006	0.231
160	Trem-like transcript 2 protein	0.292	0.098	0.006	0.231
161	3-mercaptopyruvate sulfurtransferase	0.043	0.014	0.006	0.232
162	Ras-related protein Rab-35	0.038	0.013	0.006	0.234
163	Serine hydroxymethyltransferase, mitochondrial	0.026	0.009	0.007	0.234
164	Survival motor neuron protein	-0.084	0.028	0.007	0.234
165	Heat shock cognate 71 kDa protein	0.027	0.009	0.007	0.234
166	Ras-related protein Rap-2b	0.048	0.016	0.007	0.234
167	L-lactate dehydrogenase B chain	0.045	0.015	0.007	0.234
168	ICOS ligand	-0.054	0.018	0.007	0.234
169	14-3-3 protein eta	0.053	0.018	0.007	0.234
170	Glucose-6-phosphate 1-dehydrogenase	0.034	0.012	0.007	0.234
171	Farnesyl pyrophosphate synthase	0.041	0.014	0.007	0.234
172	Mothers against decapentaplegic homolog 4	-0.082	0.028	0.007	0.234
173	Hemopexin	0.032	0.011	0.007	0.241
174	60S ribosomal protein L36a-like	-0.081	0.028	0.007	0.241
175	Coatomer subunit beta'	0.027	0.009	0.007	0.242
176	Splicing factor 3B subunit 6	-0.052	0.018	0.007	0.242
177	ATP-binding cassette sub-family C member 3	0.179	0.061	0.007	0.242
178	Protein flightless-1 homolog	0.029	0.01	0.007	0.242
179	Leucine-rich repeat-containing protein 57	0.049	0.017	0.007	0.245
180	NADH dehydrogenase [ubiquinone] flavoprotein 3, mitochondrial	-0.092	0.031	0.007	0.245
181	Histone-lysine N-methyltransferase EZH1	-0.153	0.053	0.008	0.245
182	B-cell receptor-associated protein 29	0.052	0.018	0.008	0.245
183	Inositol polyphosphate 1-phosphatase	0.081	0.028	0.008	0.245
184	Transmembrane protein 87B	0.053	0.018	0.008	0.245
185	CD166 antigen	0.035	0.012	0.008	0.245
186	Dynactin subunit 1	0.025	0.008	0.008	0.245
187	TELO2-interacting protein 2	-0.108	0.037	0.008	0.245
188	Ras-related protein Rab-6B	0.056	0.019	0.008	0.245
189	DENN domain-containing protein 3	0.056	0.019	0.008	0.246
190	39S ribosomal protein L40, mitochondrial	-0.059	0.02	0.008	0.246
191	Peroxisomal membrane protein PEX16	-0.115	0.04	0.008	0.246
192	FAS-associated factor 1	0.043	0.015	0.008	0.246
193	Plexin-D1	-0.064	0.022	0.008	0.246
194	Sperm-associated antigen 7	-0.286	0.099	0.008	0.246
195	Tubulin beta-4B chain	0.029	0.01	0.008	0.246
196	Voltage-dependent anion-selective channel protein 3	0.052	0.018	0.008	0.246
197	T-complex protein 1 subunit gamma	0.029	0.01	0.008	0.246
198	Synembryn-A	0.036	0.012	0.008	0.246
199	Mitotic checkpoint serine/threonine-protein kinase BUB1	-0.134	0.047	0.008	0.246
200	Kinesin-like protein KIF2A	0.037	0.013	0.008	0.246
201	Major facilitator superfamily domain-containing protein 1	0.093	0.032	0.008	0.246
202	Serine/threonine-protein phosphatase 2A 56 kDa regulatory subunit alpha isoform	0.043	0.015	0.008	0.246
203	NHS-like protein 2	-0.11	0.038	0.008	0.246
204	Striatin-interacting protein 2	0.051	0.018	0.009	0.247
205	CMRF35-like molecule 2	-0.113	0.04	0.009	0.251
206	U3 small nucleolar RNA-associated protein 4 homolog	-0.094	0.033	0.009	0.251
207	TCF3 fusion partner	-0.122	0.043	0.009	0.251
208	Mitochondrial fission factor	0.054	0.019	0.009	0.253
209	Smoothelin	0.065	0.023	0.009	0.253
210	Mitochondrial genome maintenance exonuclease 1	-0.125	0.044	0.009	0.253
211	Uncharacterized protein C11orf98	-0.074	0.026	0.009	0.253
212	Cytoskeleton-associated protein 5	0.025	0.009	0.009	0.253
213	Plastin-3	0.082	0.029	0.009	0.253
214	Transitional endoplasmic reticulum ATPase	0.026	0.009	0.009	0.257
215	Diacylglycerol lipase-beta	0.033	0.012	0.009	0.257
216	Transmembrane protein 128	-0.156	0.055	0.009	0.257
217	Nodal modulator 2	0.033	0.012	0.009	0.257
218	Aflatoxin B1 aldehyde reductase member 2	0.029	0.01	0.01	0.261
219	Phosphoglucomutase-1	0.036	0.013	0.01	0.262
220	High mobility group protein HMG-I/HMG-Y	-0.077	0.028	0.01	0.262
221	Signal transducer and activator of transcription 5B	0.049	0.018	0.01	0.262
222	Xaa-Pro aminopeptidase 1	0.037	0.013	0.01	0.262
223	Acetyl-coenzyme A synthetase, cytoplasmic	0.034	0.012	0.01	0.262
224	AP-2 complex subunit alpha-1	0.03	0.011	0.01	0.262
225	Ankyrin repeat and zinc finger domain-containing protein 1	-0.121	0.043	0.01	0.262
226	Protein phosphatase 1F	0.04	0.015	0.01	0.262
227	Cysteine and glycine-rich protein 1	0.047	0.017	0.01	0.262
228	6-phosphogluconate dehydrogenase, decarboxylating	0.031	0.011	0.01	0.262
229	Protein Wiz	-0.082	0.03	0.01	0.262
230	Protein TANC2	-0.192	0.069	0.01	0.262
231	Sterile alpha motif domain-containing protein 14	0.062	0.022	0.01	0.262
232	Microtubule-associated protein RP/EB family member 1	0.035	0.012	0.01	0.262
233	Choline-phosphate cytidylyltransferase B	-0.039	0.014	0.01	0.262
234	ATP-binding cassette sub-family B member 6	0.082	0.03	0.01	0.262
235	52 kDa repressor of the inhibitor of the protein kinase	-0.133	0.048	0.01	0.262
236	Protein kinase C beta type	0.022	0.008	0.011	0.262
237	Atlastin-1	0.068	0.025	0.011	0.262
238	Cadherin-13	-0.035	0.013	0.011	0.262
239	M-phase phosphoprotein 8	-0.05	0.018	0.011	0.262
240	Inositol polyphosphate 4-phosphatase type II	0.045	0.016	0.011	0.262
241	Alpha-(1,6)-fucosyltransferase	0.077	0.028	0.011	0.262
242	ATP-binding cassette sub-family B member 10, mitochondrial	0.048	0.018	0.011	0.262
243	pre-rRNA 2'-O-ribose RNA methyltransferase FTSJ3	-0.066	0.024	0.011	0.262
244	Protein KRI1 homolog	-0.066	0.024	0.011	0.262
245	Probable E3 ubiquitin-protein ligase HECTD4	0.051	0.019	0.011	0.262
246	Neural cell adhesion molecule 1	-0.105	0.038	0.011	0.262
247	NHL repeat-containing protein 2	0.057	0.021	0.011	0.262
248	fMet-Leu-Phe receptor	-0.12	0.044	0.011	0.262
249	Trafficking protein particle complex subunit 3	0.029	0.011	0.011	0.262
250	Translation initiation factor eIF-2B subunit epsilon	0.031	0.011	0.011	0.268
251	Inositol 1,4,5-trisphosphate receptor type 1	0.052	0.019	0.011	0.268
252	T-complex protein 1 subunit beta	0.027	0.01	0.011	0.268
253	Gamma-secretase-activating protein	0.139	0.051	0.011	0.268
254	26S proteasome non-ATPase regulatory subunit 14	0.03	0.011	0.012	0.268
255	Coagulation factor XIII A chain	0.06	0.022	0.012	0.268
256	Proteasome subunit beta type-2	0.035	0.013	0.012	0.268
257	60S ribosomal protein L26	-0.044	0.016	0.012	0.268
258	Protein AF-17	-0.085	0.031	0.012	0.268
259	Fructose-1,6-bisphosphatase 1	0.059	0.022	0.012	0.269
260	Membrane-associated phosphatidylinositol transfer protein 2	0.052	0.019	0.012	0.269
261	E3 ubiquitin-protein ligase RNF126	-0.198	0.073	0.012	0.269
262	Iron-sulfur cluster co-chaperone protein HscB	-0.134	0.049	0.012	0.269
263	Geranylgeranyl transferase type-2 subunit alpha	0.04	0.015	0.012	0.269
264	Vacuolar protein sorting-associated protein 51 homolog	0.035	0.013	0.012	0.269
265	Thiamin pyrophosphokinase 1	0.054	0.02	0.012	0.269
266	TGF-beta receptor type-2	-0.088	0.033	0.012	0.269
267	ADP-ribosylation factor GTPase-activating protein 3	-0.056	0.021	0.012	0.269
268	cAMP-dependent protein kinase catalytic subunit alpha	0.033	0.012	0.012	0.269
269	Type II inositol 1,4,5-trisphosphate 5-phosphatase	0.051	0.019	0.012	0.269
270	STAM-binding protein	0.038	0.014	0.013	0.269
271	Uridine 5'-monophosphate synthase	0.04	0.015	0.013	0.269
272	Zinc finger and BTB domain-containing protein 47;Zinc finger protein 652	-0.126	0.047	0.013	0.269
273	Isocitrate dehydrogenase [NADP], mitochondrial	0.048	0.018	0.013	0.269
274	U3 small nucleolar RNA-interacting protein 2	-0.088	0.033	0.013	0.269
275	cAMP-dependent protein kinase type II-beta regulatory subunit	0.04	0.015	0.013	0.269
276	Plasma kallikrein	-0.057	0.021	0.013	0.269
277	Dermcidin	-0.094	0.035	0.013	0.269
278	Zinc finger Ran-binding domain-containing protein 2	-0.044	0.017	0.013	0.269
279	CCR4-NOT transcription complex subunit 1	0.034	0.013	0.013	0.269
280	Leptin receptor overlapping transcript-like 1	-0.17	0.063	0.013	0.269
281	Beta-parvin	0.054	0.02	0.013	0.269
282	Consortin	0.039	0.014	0.013	0.269
283	Forkhead box protein K1	-0.068	0.025	0.013	0.269
284	Alanine--tRNA ligase, cytoplasmic	0.046	0.017	0.013	0.269
285	Histone-lysine N-methyltransferase SMYD3	0.092	0.034	0.013	0.269
286	cGMP-dependent protein kinase 1	0.057	0.021	0.013	0.269
287	CAAX prenyl protease 1 homolog	0.041	0.015	0.013	0.269
288	Integrator complex subunit 15	-0.119	0.045	0.013	0.269
289	T-cell surface glycoprotein CD3 zeta chain	-0.061	0.023	0.013	0.269
290	Malonyl-CoA-acyl carrier protein transacylase, mitochondrial	-0.113	0.042	0.013	0.269
291	14-3-3 protein zeta/delta	0.044	0.016	0.013	0.269
292	Activated CDC42 kinase 1	-0.21	0.079	0.013	0.269
293	Syntaxin-16	-0.129	0.049	0.013	0.269
294	Extended synaptotagmin-2	0.026	0.01	0.013	0.269
295	ADP-ribosylation factor-like protein 2	0.043	0.016	0.013	0.269
296	Transportin-2	0.05	0.019	0.014	0.269
297	Nexilin	0.049	0.019	0.014	0.269
298	N(4)-(beta-N-acetylglucosaminyl)-L-asparaginase	-0.077	0.029	0.014	0.269
299	Folate receptor beta	-0.098	0.037	0.014	0.269
300	Guanine nucleotide-binding protein G(i) subunit alpha-2	0.015	0.006	0.014	0.27
301	14-3-3 protein epsilon	0.044	0.017	0.014	0.271
302	Rab GDP dissociation inhibitor alpha	0.035	0.013	0.014	0.271
303	Phosphatidylinositol 5-phosphate 4-kinase type-2 beta	-0.105	0.04	0.014	0.272
304	Selenoprotein P	0.035	0.013	0.014	0.272
305	Alpha-actinin-4	0.041	0.015	0.014	0.272
306	Ras-related C3 botulinum toxin substrate 1	0.04	0.015	0.014	0.272
307	Hepatoma-derived growth factor-related protein 3	-0.14	0.053	0.014	0.275
308	Rho-associated protein kinase 2	0.042	0.016	0.014	0.275
309	SR-related and CTD-associated factor 4	-0.06	0.023	0.014	0.275
310	Focal adhesion kinase 1	0.055	0.021	0.014	0.275
311	26S proteasome non-ATPase regulatory subunit 13	0.03	0.012	0.014	0.275
312	V-type proton ATPase 116 kDa subunit a 2	0.044	0.017	0.014	0.275
313	WD repeat-containing protein 46	-0.259	0.099	0.015	0.277
314	Prolyl 3-hydroxylase 1	0.032	0.012	0.015	0.279
315	Peroxisomal multifunctional enzyme type 2	0.046	0.018	0.015	0.279
316	Integrin-linked protein kinase	0.047	0.018	0.015	0.279
317	SPARC-like protein 1	-0.036	0.014	0.015	0.279
318	Guanine nucleotide-binding protein G(q) subunit alpha	0.064	0.024	0.015	0.279
319	40S ribosomal protein S25	-0.057	0.022	0.015	0.279
320	Phosphatidylinositol 4,5-bisphosphate 3-kinase catalytic subunit beta isoform	0.058	0.022	0.015	0.279
321	THO complex subunit 4	-0.065	0.025	0.015	0.279
322	Unconventional myosin-Va	0.027	0.01	0.015	0.279
323	GTP-binding protein SAR1a	0.045	0.017	0.015	0.28
324	Ras-related protein Rap-2c	-0.149	0.057	0.015	0.28
325	Signal recognition particle 19 kDa protein	-0.054	0.021	0.016	0.282
326	Granzyme A	-0.054	0.021	0.016	0.282
327	Vasodilator-stimulated phosphoprotein	0.029	0.011	0.016	0.282
328	Serine protease 1	-0.061	0.024	0.016	0.283
329	NAD-dependent protein deacetylase sirtuin-2	0.058	0.022	0.016	0.283
330	Inhibitor of nuclear factor kappa-B kinase-interacting protein	0.035	0.013	0.016	0.283
331	Long-chain fatty acid transport protein 4	0.044	0.017	0.016	0.284
332	28S ribosomal protein S6, mitochondrial	-0.087	0.034	0.016	0.284
333	Glucose-6-phosphate isomerase	0.029	0.011	0.016	0.284
334	Prenylcysteine oxidase-like	0.057	0.022	0.016	0.285
335	Conserved oligomeric Golgi complex subunit 4	0.036	0.014	0.016	0.285
336	Mannose-1-phosphate guanyltransferase beta	0.044	0.017	0.016	0.285
337	Rho-related GTP-binding protein RhoC	0.062	0.024	0.016	0.285
338	Zinc finger protein 592	-0.061	0.024	0.016	0.285
339	(E3-independent) E2 ubiquitin-conjugating enzyme	0.031	0.012	0.016	0.286
340	Coatomer subunit delta	0.025	0.01	0.017	0.288
341	Prolyl endopeptidase	0.034	0.013	0.017	0.288
342	Long-chain-fatty-acid--CoA ligase 5	0.035	0.014	0.017	0.288
343	Mediator of RNA polymerase II transcription subunit 24	-0.171	0.067	0.017	0.288
344	Protein unc-13 homolog D	0.051	0.02	0.017	0.288
345	Coronin-1B	0.029	0.012	0.017	0.288
346	GTP-binding protein 2	0.056	0.022	0.017	0.288
347	Caspase-6	0.035	0.014	0.017	0.288
348	Tubulin-specific chaperone D	0.046	0.018	0.017	0.29
349	Hexokinase-1	0.026	0.01	0.017	0.29
350	E3 ubiquitin-protein ligase UBR2	0.063	0.025	0.017	0.29
351	GTP cyclohydrolase 1 feedback regulatory protein	-0.056	0.022	0.017	0.29
352	Syntaxin-binding protein 5	0.044	0.017	0.017	0.29
353	RILP-like protein 2	0.096	0.037	0.017	0.29
354	Metastasis-associated protein MTA1	-0.083	0.033	0.017	0.292
355	Rho GDP-dissociation inhibitor 1	0.043	0.017	0.018	0.293
356	AP-2 complex subunit beta	0.031	0.012	0.018	0.293
357	Cdc42-interacting protein 4	0.043	0.017	0.018	0.293
358	Ubiquitin carboxyl-terminal hydrolase 24	0.022	0.009	0.018	0.293
359	Glutathione synthetase	0.035	0.014	0.018	0.293
360	Septin-7	0.023	0.009	0.018	0.293
361	Tubulin alpha-1D chain	0.086	0.034	0.018	0.293
362	Interstitial collagenase	0.13	0.051	0.018	0.293
363	Alpha-centractin	0.025	0.01	0.018	0.293
364	Monocarboxylate transporter 2	0.091	0.036	0.018	0.293
365	Acyl-coenzyme A synthetase ACSM3, mitochondrial	0.218	0.086	0.018	0.293
366	Vesicle-associated membrane protein 7	0.032	0.013	0.018	0.293
367	Ubiquilin-2	-0.088	0.035	0.018	0.293
368	Microtubule-associated protein RP/EB family member 2	0.036	0.014	0.018	0.293
369	Vinculin	0.047	0.019	0.018	0.293
370	F-actin-capping protein subunit beta	0.022	0.009	0.018	0.293
371	U3 small nucleolar RNA-associated protein 6 homolog	-0.041	0.016	0.018	0.293
372	Transcription factor MafK	-0.119	0.047	0.018	0.293
373	Arf-GAP with SH3 domain, ANK repeat and PH domain-containing protein 2	0.05	0.02	0.019	0.293
374	GAS2-like protein 1	0.047	0.019	0.019	0.293
375	Mitogen-activated protein kinase 1	0.03	0.012	0.019	0.293
376	Succinate--CoA ligase [ADP/GDP-forming] subunit alpha, mitochondrial	-0.035	0.014	0.019	0.293
377	Tyrosine-protein kinase BTK	0.036	0.014	0.019	0.293
378	Coronin-1C	0.037	0.015	0.019	0.293
379	Serine/arginine-rich splicing factor 9	-0.035	0.014	0.019	0.293
380	DNA repair protein XRCC1	-0.04	0.016	0.019	0.293
381	Cyclin-L1	-0.113	0.045	0.019	0.293
382	Ribosomal RNA processing protein 1 homolog A	-0.053	0.021	0.019	0.293
383	Protein kish-A	0.122	0.049	0.019	0.294
384	Phosphatidylinositol-3-phosphatase SAC1	0.041	0.017	0.019	0.294
385	Protein pelota homolog	0.049	0.02	0.019	0.294
386	Ran-binding protein 6	0.025	0.01	0.019	0.294
387	Filamin-A	0.042	0.017	0.019	0.294
388	Lumican	-0.039	0.015	0.019	0.296
389	Immunoglobulin lambda variable 1-51	-0.175	0.07	0.02	0.297
390	Thrombospondin-1	-0.068	0.027	0.02	0.297
391	Thioredoxin domain-containing protein 9	-0.088	0.035	0.02	0.297
392	Transportin-1	0.034	0.014	0.02	0.297
393	CMRF35-like molecule 8	-0.07	0.028	0.02	0.299
394	Methylosome protein 50	-0.031	0.013	0.02	0.301
395	Sarcoplasmic/endoplasmic reticulum calcium ATPase 2	0.039	0.016	0.02	0.301
396	Nck-associated protein 1-like	0.031	0.012	0.02	0.302
397	Large neutral amino acids transporter small subunit 1	0.041	0.017	0.02	0.302
398	Polyamine-transporting ATPase 13A2	0.078	0.031	0.02	0.302
399	Poly(A)-specific ribonuclease PARN	-0.121	0.049	0.02	0.302
400	Glutamine amidotransferase-like class 1 domain-containing protein 1	-0.073	0.029	0.02	0.302
401	60S ribosomal protein L36	-0.046	0.019	0.021	0.302
402	Guanine nucleotide-binding protein subunit alpha-13	0.032	0.013	0.021	0.302
403	Lysine-specific demethylase PHF2	-0.065	0.026	0.021	0.302
404	Chloride intracellular channel protein 4	0.049	0.02	0.021	0.302
405	Zinc finger protein RFP	-0.081	0.033	0.021	0.302
406	NF-kappa-B inhibitor beta	-0.179	0.072	0.021	0.302
407	Ester hydrolase C11orf54	0.045	0.018	0.021	0.302
408	Dynamin-1	0.057	0.023	0.021	0.302
409	AP-1 complex subunit beta-1	0.025	0.01	0.021	0.302
410	Coatomer subunit gamma-1	0.027	0.011	0.021	0.302
411	Tyrosine-protein kinase JAK3	0.052	0.021	0.021	0.302
412	Cullin-5	0.031	0.013	0.021	0.302
413	Guanine nucleotide-binding protein-like 3-like protein	-0.049	0.02	0.021	0.302
414	Acidic leucine-rich nuclear phosphoprotein 32 family member A	-0.054	0.022	0.021	0.302
415	Calcium-binding protein 39	0.031	0.013	0.021	0.302
416	Laminin subunit gamma-1	0.049	0.02	0.021	0.302
417	Alpha-soluble NSF attachment protein	0.03	0.012	0.021	0.302
418	Ras-related protein Rab-4A	0.066	0.027	0.021	0.304
419	PDZ and LIM domain protein 7	0.044	0.018	0.022	0.304
420	Transcription factor A, mitochondrial	-0.026	0.011	0.022	0.304
421	Mediator of RNA polymerase II transcription subunit 31	-0.161	0.066	0.022	0.304
422	Protein diaphanous homolog 2	-0.1	0.041	0.022	0.304
423	Src kinase-associated phosphoprotein 1	-0.055	0.022	0.022	0.304
424	Nucleoside diphosphate kinase B	0.038	0.016	0.022	0.304
425	Protein transport protein Sec24B	0.035	0.014	0.022	0.305
426	DNA-directed RNA polymerase II subunit RPB7	-0.05	0.02	0.022	0.305
427	Dual specificity protein phosphatase 3	0.038	0.016	0.022	0.305
428	Sarcoplasmic/endoplasmic reticulum calcium ATPase 3	0.051	0.021	0.022	0.305
429	Calcineurin subunit B type 1	0.048	0.02	0.022	0.305
430	DBIRD complex subunit ZNF326	-0.081	0.033	0.022	0.305
431	Trafficking protein particle complex subunit 9	0.047	0.019	0.022	0.306
432	Rho GTPase-activating protein 18	0.046	0.019	0.022	0.308
433	Rab3 GTPase-activating protein catalytic subunit	0.028	0.012	0.023	0.309
434	CD27 antigen	-0.068	0.028	0.023	0.31
435	Sorting nexin-9	0.048	0.02	0.023	0.311
436	L-lactate dehydrogenase B chain	-0.156	0.064	0.023	0.312
437	Coiled-coil-helix-coiled-coil-helix domain-containing protein 7	-0.049	0.02	0.023	0.315
438	Histone demethylase UTY	-0.087	0.036	0.023	0.315
439	Schlafen family member 13	-0.085	0.035	0.023	0.315
440	GTPase NRas	0.03	0.012	0.023	0.315
441	Serine/threonine-protein kinase MRCK beta	0.044	0.018	0.024	0.316
442	Fumarylacetoacetase	0.044	0.018	0.024	0.316
443	Ubiquitin carboxyl-terminal hydrolase 4	0.034	0.014	0.024	0.316
444	39S ribosomal protein L50, mitochondrial	-0.072	0.03	0.024	0.316
445	U2 small nuclear ribonucleoprotein B''	-0.056	0.023	0.024	0.319
446	Myosin-9	0.034	0.014	0.024	0.32
447	Rho GTPase-activating protein 1	0.039	0.016	0.024	0.32
448	Tripeptidyl-peptidase 2	0.033	0.014	0.024	0.32
449	ESF1 homolog	-0.168	0.07	0.024	0.32
450	mRNA export factor GLE1	-0.121	0.051	0.024	0.32
451	Atlastin-3	0.023	0.01	0.024	0.32
452	Flavin-containing monooxygenase 5	0.116	0.048	0.025	0.32
453	Lamina-associated polypeptide 2, isoform alpha	-0.067	0.028	0.025	0.32
454	Catalase	0.047	0.02	0.025	0.32
455	Catenin delta-1	0.025	0.011	0.025	0.32
456	Death domain-associated protein 6	-0.07	0.029	0.025	0.32
457	FAU ubiquitin-like and ribosomal protein S30	-0.061	0.026	0.025	0.32
458	Protein AMBP	-0.063	0.026	0.025	0.32
459	Bleomycin hydrolase	0.041	0.017	0.025	0.32
460	Retinol dehydrogenase 11	0.06	0.025	0.025	0.32
461	Iron-responsive element-binding protein 2	0.05	0.021	0.025	0.32
462	Cullin-3	0.024	0.01	0.025	0.321
463	Unconventional myosin-XVIIIa	0.02	0.008	0.025	0.322
464	Guanosine-3',5'-bis(diphosphate) 3'-pyrophosphohydrolase MESH1	-0.073	0.031	0.025	0.322
465	RNA-binding protein 26	-0.051	0.021	0.025	0.322
466	Threonine--tRNA ligase 1, cytoplasmic	0.032	0.013	0.025	0.322
467	Protein tyrosine phosphatase type IVA 2	0.068	0.028	0.025	0.322
468	Serine/threonine-protein kinase 11-interacting protein	-0.098	0.041	0.026	0.322
469	Calpain small subunit 1	0.032	0.014	0.026	0.322
470	Ubiquitin-like modifier-activating enzyme 7	0.052	0.022	0.026	0.322
471	Protein phosphatase 1L	0.074	0.031	0.026	0.323
472	Microtubule-associated protein 1A	0.052	0.022	0.026	0.323
473	Folate receptor gamma	-0.137	0.058	0.026	0.323
474	Platelet glycoprotein V	0.052	0.022	0.026	0.325
475	CREB-binding protein	-0.05	0.021	0.026	0.326
476	Beta-arrestin-1	0.031	0.013	0.026	0.326
477	Glutathione S-transferase Mu 3	0.07	0.03	0.026	0.326
478	Gamma-tubulin complex component 4	0.068	0.029	0.026	0.326
479	Insulin-like growth factor 2 mRNA-binding protein 2	0.033	0.014	0.026	0.326
480	Myeloid-derived growth factor	0.027	0.011	0.026	0.326
481	Bifunctional purine biosynthesis protein ATIC	0.046	0.02	0.027	0.326
482	Histone H1.5	-0.054	0.023	0.027	0.326
483	Ethanolaminephosphotransferase 1	0.137	0.058	0.027	0.326
484	YEATS domain-containing protein 4	-0.103	0.044	0.027	0.327
485	Scaffold attachment factor B2	-0.048	0.02	0.027	0.328
486	NAD(P) transhydrogenase, mitochondrial	0.036	0.015	0.027	0.328
487	Glycogen phosphorylase, brain form	0.042	0.018	0.027	0.329
488	Protection of telomeres protein 1	-0.106	0.045	0.027	0.329
489	Mannose-binding protein C	-0.079	0.034	0.027	0.329
490	Cullin-associated NEDD8-dissociated protein 1	0.028	0.012	0.027	0.329
491	HLA class II histocompatibility antigen, DP beta 1 chain	-0.088	0.038	0.027	0.329
492	Geranylgeranyl pyrophosphate synthase	0.088	0.038	0.027	0.329
493	Septin-4	0.174	0.074	0.027	0.329
494	Integrin beta-5	0.051	0.022	0.028	0.329
495	E3 ubiquitin-protein ligase RNF13	-0.096	0.041	0.028	0.329
496	Ras-related protein Rab-7a	0.029	0.012	0.028	0.329
497	Ras-related protein Rab-1B	0.048	0.021	0.028	0.329
498	Anthrax toxin receptor 2	-0.046	0.02	0.028	0.329
499	Protein MON2 homolog	0.041	0.018	0.028	0.329
500	Legumain	0.037	0.016	0.028	0.329
501	Inverted formin-2	0.041	0.018	0.028	0.329
502	Transcription initiation factor TFIID subunit 6	-0.192	0.082	0.028	0.33
503	HLA class II histocompatibility antigen, DR beta 5 chain	-0.076	0.032	0.028	0.331
504	AP-1 complex subunit sigma-1A	0.056	0.024	0.028	0.331
505	Transmembrane protein 222	0.041	0.018	0.028	0.333
506	Protein Red	-0.029	0.013	0.029	0.333
507	Tight junction protein ZO-2	0.042	0.018	0.029	0.333
508	ORM1-like protein 3	0.064	0.028	0.029	0.333
509	E3 ubiquitin-protein ligase UBR1	0.038	0.017	0.029	0.333
510	High mobility group protein B2	-0.031	0.013	0.029	0.333
511	ADP-ribosylation factor-like protein 1	0.051	0.022	0.029	0.333
512	DNA-directed RNA polymerase II subunit RPB3	-0.042	0.018	0.029	0.333
513	Docking protein 2	0.026	0.011	0.029	0.333
514	Ubiquitin-protein ligase E3C	0.058	0.025	0.029	0.333
515	RNA-binding protein 6	-0.048	0.021	0.029	0.333
516	Galactocerebrosidase	-0.148	0.064	0.029	0.333
517	Armadillo repeat-containing X-linked protein 3	0.043	0.019	0.029	0.333
518	Glycerol-3-phosphate dehydrogenase, mitochondrial	0.044	0.019	0.029	0.333
519	Glycine amidinotransferase, mitochondrial	0.084	0.036	0.029	0.333
520	Killer cell lectin-like receptor subfamily G member 1	-0.148	0.064	0.029	0.333
521	Ras-related protein Rab-37	0.042	0.018	0.03	0.333
522	Integral membrane protein GPR180	0.065	0.028	0.03	0.333
523	Eukaryotic translation initiation factor 4 gamma 2	0.024	0.01	0.03	0.333
524	14-3-3 protein gamma	0.041	0.018	0.03	0.333
525	Fatty acid-binding protein, liver	-0.08	0.035	0.03	0.333
526	Destrin	0.04	0.017	0.03	0.333
527	Sigma non-opioid intracellular receptor 1	0.121	0.053	0.03	0.333
528	Phosphoserine aminotransferase	0.082	0.035	0.03	0.333
529	Cartilage-associated protein	0.06	0.026	0.03	0.333
530	Beta-2-glycoprotein 1	0.031	0.013	0.03	0.333
531	POU domain, class 2, transcription factor 1	-0.042	0.018	0.03	0.333
532	DNA polymerase delta subunit 2	-0.078	0.034	0.03	0.333
533	Septin-6	0.025	0.011	0.03	0.333
534	Putative methyltransferase C9orf114	-0.084	0.037	0.03	0.333
535	Runt-related transcription factor 3	-0.106	0.046	0.03	0.333
536	DnaJ homolog subfamily C member 3	0.03	0.013	0.03	0.333
537	Dynamin-2	0.025	0.011	0.03	0.333
538	Stomatin	0.053	0.023	0.03	0.333
539	CCAAT/enhancer-binding protein beta	-0.092	0.04	0.03	0.333
540	Nicalin	0.023	0.01	0.031	0.333
541	Integrin alpha-2	0.069	0.03	0.031	0.333
542	Corrinoid adenosyltransferase MMAB	-0.056	0.024	0.031	0.333
543	E3 ubiquitin-protein ligase HACE1	0.062	0.027	0.031	0.333
544	Sec1 family domain-containing protein 2	0.047	0.02	0.031	0.333
545	Calcium uniporter protein, mitochondrial	0.043	0.019	0.031	0.333
546	Granulysin	-0.098	0.043	0.031	0.333
547	tRNA (guanine(6)-N2)-methyltransferase THUMP3	-0.097	0.043	0.031	0.333
548	Endoglin	0.051	0.022	0.031	0.333
549	Leucine-rich repeat-containing protein 59	0.035	0.015	0.031	0.333
550	Syntaxin-binding protein 2	0.036	0.016	0.031	0.333
551	Cytosolic phospholipase A2	0.043	0.019	0.031	0.333
552	Bromodomain adjacent to zinc finger domain protein 1A	0.045	0.02	0.031	0.333
553	Synaptojanin-1	-0.083	0.036	0.031	0.333
554	Peroxiredoxin-6	0.042	0.018	0.031	0.333
555	Protein max	-0.045	0.02	0.031	0.333
556	ER membrane protein complex subunit 5	-0.146	0.064	0.031	0.333
557	CWF19-like protein 1	-0.039	0.017	0.031	0.333
558	RING-type E3 ubiquitin-protein ligase PPIL2	-0.048	0.021	0.032	0.333
559	A-kinase anchor protein 8-like	-0.05	0.022	0.032	0.333
560	Ribose-phosphate pyrophosphokinase 2	0.023	0.01	0.032	0.333
561	Myosin phosphatase Rho-interacting protein	0.046	0.02	0.032	0.333
562	Serine palmitoyltransferase 1	0.026	0.012	0.032	0.333
563	Serine/threonine-protein phosphatase 6 regulatory subunit 3	0.039	0.017	0.032	0.333
564	AP-3 complex subunit beta-1	0.025	0.011	0.032	0.333
565	Putative Polycomb group protein ASXL2	0.066	0.029	0.032	0.333
566	Delta-aminolevulinic acid dehydratase	0.041	0.018	0.032	0.333
567	WD repeat-containing protein 1	0.031	0.014	0.032	0.333
568	FH1/FH2 domain-containing protein 1	0.051	0.022	0.032	0.333
569	Thyroid hormone receptor-associated protein 3	-0.038	0.017	0.032	0.333
570	Ubiquitin thioesterase OTUB1	0.027	0.012	0.032	0.333
571	Synaptobrevin homolog YKT6	0.045	0.02	0.032	0.333
572	28S ribosomal protein S27, mitochondrial	0.052	0.023	0.032	0.334
573	60S ribosomal protein L35	-0.041	0.018	0.033	0.335
574	Keratin, type I cytoskeletal 9;Keratin, type I cytoskeletal 9	-0.058	0.026	0.033	0.335
575	General transcription factor IIF subunit 1	-0.052	0.023	0.033	0.335
576	DNA-binding protein Ikaros	-0.046	0.02	0.033	0.335
577	RNA-binding protein 12B	-0.052	0.023	0.033	0.335
578	Plexin-A4	0.042	0.019	0.033	0.335
579	Endoplasmic reticulum chaperone BiP	0.029	0.013	0.033	0.335
580	Serine/threonine-protein kinase SMG1	0.025	0.011	0.033	0.335
581	ADP-ribosylation factor-like protein 6-interacting protein 4	-0.049	0.022	0.033	0.336
582	Actin-related protein 2/3 complex subunit 2	0.042	0.019	0.033	0.336
583	Signal peptidase complex subunit 2	0.027	0.012	0.033	0.336
584	BRO1 domain-containing protein BROX	0.033	0.015	0.033	0.336
585	Ubiquitin carboxyl-terminal hydrolase 8	0.036	0.016	0.033	0.336
586	[3-methyl-2-oxobutanoate dehydrogenase [lipoamide]] kinase, mitochondrial	0.055	0.024	0.033	0.336
587	Deoxyribonuclease-1-like 1	0.04	0.018	0.033	0.336
588	MORC family CW-type zinc finger protein 3	-0.044	0.019	0.034	0.336
589	Glutathione S-transferase Mu 1	0.121	0.054	0.034	0.336
590	Guanylate-binding protein 7	-0.123	0.055	0.034	0.336
591	Fermitin family homolog 3	0.05	0.022	0.034	0.336
592	EF-hand domain-containing protein 1	0.212	0.095	0.034	0.336
593	NADH dehydrogenase [ubiquinone] 1 alpha subcomplex subunit 8	-0.024	0.011	0.034	0.336
594	Centromere protein V	-0.072	0.032	0.034	0.336
595	E3 ubiquitin-protein ligase CBL-B	-0.159	0.071	0.034	0.336
596	Guanylate cyclase soluble subunit alpha-1	0.053	0.024	0.034	0.336
597	RNA demethylase ALKBH5	-0.065	0.029	0.034	0.336
598	Gamma-enolase	0.039	0.017	0.034	0.336
599	Gem-associated protein 5	0.035	0.015	0.034	0.336
600	Periphilin-1	-0.044	0.02	0.034	0.336
601	Zinc transporter 7	0.028	0.012	0.034	0.336
602	Interleukin-6 receptor subunit beta	0.037	0.017	0.034	0.336
603	Myosin light chain kinase, smooth muscle	0.044	0.019	0.034	0.336
604	Wings apart-like protein homolog	-0.036	0.016	0.034	0.336
605	Histone deacetylase 6	0.04	0.018	0.034	0.336
606	Histone H1.10	-0.056	0.025	0.034	0.336
607	EH domain-containing protein 1	0.026	0.012	0.034	0.336
608	Transcriptional activator protein Pur-alpha	0.032	0.014	0.035	0.336
609	Glucose 1,6-bisphosphate synthase	0.038	0.017	0.035	0.338
610	Putative small nuclear ribonucleoprotein G-like protein 15;Small nuclear ribonucleoprotein G	-0.094	0.042	0.035	0.339
611	Beta-galactoside alpha-2,6-sialyltransferase 1	0.043	0.019	0.035	0.339
612	Sarcolemmal membrane-associated protein	0.04	0.018	0.035	0.339
613	UPF0489 protein C5orf22	-0.07	0.031	0.035	0.339
614	Acidic leucine-rich nuclear phosphoprotein 32 family member E	-0.048	0.021	0.035	0.339
615	Reticulon-3	0.036	0.016	0.035	0.339
616	Survival of motor neuron-related-splicing factor 30	-0.109	0.049	0.035	0.339
617	Puromycin-sensitive aminopeptidase	0.028	0.013	0.035	0.339
618	AP-4 complex subunit sigma-1	0.095	0.043	0.036	0.339
619	Cullin-2	0.025	0.011	0.036	0.339
620	C-type lectin domain family 2 member B	-0.074	0.033	0.036	0.339
621	Serpin H1	0.044	0.02	0.036	0.339
622	Phosphatidylinositol 4-kinase alpha	0.046	0.021	0.036	0.339
623	Neurobeachin-like protein 2	0.036	0.016	0.036	0.339
624	5-oxoprolinase	0.084	0.038	0.036	0.339
625	Solute carrier family 25 member 35	0.05	0.023	0.036	0.339
626	Splicing factor, arginine/serine-rich 19	-0.068	0.031	0.036	0.339
627	Oligosaccharyltransferase complex subunit OSTC	0.063	0.028	0.036	0.339
628	High mobility group nucleosome-binding domain-containing protein 4	-0.062	0.028	0.036	0.339
629	B-cell receptor-associated protein 31	0.03	0.014	0.036	0.339
630	MMS19 nucleotide excision repair protein homolog	0.028	0.013	0.036	0.339
631	Methyl-CpG-binding domain protein 2	-0.052	0.024	0.036	0.34
632	Elongation of very long chain fatty acids protein 1	-0.083	0.038	0.036	0.34
633	Propionyl-CoA carboxylase alpha chain, mitochondrial	0.027	0.012	0.036	0.34
634	Lysosome membrane protein 2	-0.042	0.019	0.037	0.34
635	Histone H3-7	-0.042	0.019	0.037	0.34
636	Integral membrane protein 2B	-0.204	0.092	0.037	0.34
637	Phosphatidylinositol 5-phosphate 4-kinase type-2 alpha	0.023	0.01	0.037	0.34
638	Agrin	0.065	0.03	0.037	0.34
639	SRSF protein kinase 2	-0.047	0.021	0.037	0.34
640	Palmitoyltransferase ZDHHC13	-0.178	0.08	0.037	0.34
641	Pannexin-1	0.048	0.022	0.037	0.34
642	Sodium/hydrogen exchanger 9	0.056	0.025	0.037	0.34
643	Hamartin	0.039	0.018	0.037	0.34
644	Transcriptional repressor CTCF	-0.03	0.013	0.037	0.34
645	V-type proton ATPase 116 kDa subunit a 1	0.03	0.014	0.037	0.341
646	Nucleus accumbens-associated protein 1	-0.057	0.026	0.037	0.341
647	CTD small phosphatase-like protein 2	-0.053	0.024	0.037	0.341
648	Keratin, type II cytoskeletal 1;Keratin, type II cytoskeletal 1	-0.072	0.033	0.037	0.341
649	Protein YIPF3	-0.108	0.049	0.037	0.341
650	Guanine nucleotide-binding protein subunit beta-5	0.042	0.019	0.038	0.342
651	Serum amyloid P-component	0.061	0.028	0.038	0.342
652	General transcription and DNA repair factor IIH helicase subunit XPB	-0.149	0.068	0.038	0.342
653	60S ribosomal protein L23a	-0.048	0.022	0.038	0.342
654	Leukocyte cell-derived chemotaxin-2	-0.138	0.063	0.038	0.343
655	Protein RFT1 homolog	0.043	0.02	0.038	0.344
656	Carbonic anhydrase 2	0.045	0.02	0.038	0.344
657	Serine/threonine-protein phosphatase 1 regulatory subunit 10	-0.06	0.028	0.038	0.345
658	Glutamate--cysteine ligase regulatory subunit	0.042	0.019	0.038	0.345
659	Intermembrane lipid transfer protein VPS13A	0.044	0.02	0.039	0.345
660	Cleavage stimulation factor subunit 2 tau variant	-0.047	0.022	0.039	0.345
661	Peptidyl-prolyl cis-trans isomerase H	-0.037	0.017	0.039	0.345
662	Growth arrest and DNA damage-inducible proteins-interacting protein 1	-0.079	0.036	0.039	0.345
663	Platelet-activating factor acetylhydrolase 2, cytoplasmic	0.228	0.105	0.039	0.345
664	60S ribosomal protein L7-like 1	-0.065	0.03	0.039	0.345
665	Serine--tRNA ligase, cytoplasmic	0.023	0.011	0.039	0.345
666	Zinc finger CCCH domain-containing protein 11A	-0.037	0.017	0.039	0.345
667	Oxygen-dependent coproporphyrinogen-III oxidase, mitochondrial	0.029	0.013	0.039	0.345
668	Conserved oligomeric Golgi complex subunit 7	0.038	0.018	0.039	0.345
669	Ras GTPase-activating protein 3	0.039	0.018	0.039	0.345
670	AP-2 complex subunit sigma	0.044	0.02	0.039	0.345
671	28S ribosomal protein S26, mitochondrial	-0.111	0.051	0.039	0.345
672	Heat shock protein HSP 90-alpha	0.022	0.01	0.039	0.345
673	Myc target protein 1	0.069	0.032	0.039	0.345
674	EH domain-containing protein 3	0.047	0.022	0.039	0.345
675	5-formyltetrahydrofolate cyclo-ligase	-0.137	0.063	0.039	0.345
676	E3 ubiquitin-protein ligase MYCBP2	0.023	0.011	0.039	0.345
677	Tyrosine-protein kinase Tec	0.069	0.032	0.04	0.345
678	Ras-related protein Rab-30	0.041	0.019	0.04	0.345
679	GTP-binding protein SAR1b	0.075	0.034	0.04	0.345
680	26S proteasome non-ATPase regulatory subunit 7	0.02	0.009	0.04	0.345
681	Src substrate cortactin	0.038	0.017	0.04	0.346
682	Tyrosine-protein kinase Yes	0.04	0.019	0.04	0.346
683	Amyloid-beta A4 precursor protein-binding family A member 2	0.109	0.05	0.04	0.346
684	Induced myeloid leukemia cell differentiation protein Mcl-1	-0.148	0.068	0.04	0.346
685	Spectrin beta chain, non-erythrocytic 1	0.022	0.01	0.04	0.347
686	Pyrroline-5-carboxylate reductase 3	-0.073	0.034	0.04	0.347
687	Autophagy-related protein 9A	0.037	0.017	0.04	0.347
688	TBC1 domain family member 10B	0.023	0.011	0.04	0.347
689	Zinc finger and BTB domain-containing protein 7A	-0.044	0.02	0.04	0.347
690	Semenogelin-2	0.087	0.04	0.041	0.347
691	Protein PBDC1	0.101	0.047	0.041	0.347
692	Transmembrane protein 205	-0.048	0.022	0.041	0.347
693	WD repeat-containing protein 18	-0.08	0.037	0.041	0.347
694	CGG triplet repeat-binding protein 1	-0.046	0.021	0.041	0.347
695	28S ribosomal protein S25, mitochondrial	-0.042	0.019	0.041	0.349
696	p21-activated protein kinase-interacting protein 1	-0.076	0.035	0.041	0.349
697	Cytochrome P450 2S1	0.093	0.043	0.041	0.349
698	Ras-related protein Ral-A	0.034	0.016	0.041	0.349
699	Bifunctional phosphoribosylaminoimidazole carboxylase/phosphoribosylaminoimidazole succinocarboxamide synthetase	0.028	0.013	0.041	0.349
700	Rab GDP dissociation inhibitor beta	0.027	0.013	0.041	0.349
701	60S ribosomal protein L24	-0.03	0.014	0.041	0.349
702	Small glutamine-rich tetratricopeptide repeat-containing protein beta	0.044	0.02	0.041	0.349
703	Eukaryotic translation initiation factor 4E type 2	0.07	0.032	0.041	0.349
704	Coatomer subunit gamma-2	0.028	0.013	0.041	0.349
705	Cell division cycle 5-like protein	-0.043	0.02	0.042	0.349
706	Aspartate--tRNA ligase, cytoplasmic	0.021	0.01	0.042	0.349
707	Acyl-protein thioesterase 1	0.041	0.019	0.042	0.35
708	Uroporphyrinogen decarboxylase	0.069	0.032	0.042	0.35
709	E3 SUMO-protein ligase ZBED1	-0.151	0.07	0.042	0.35
710	Mannosyl-oligosaccharide 1,2-alpha-mannosidase IA	0.113	0.053	0.042	0.35
711	Alpha-synuclein	0.048	0.022	0.042	0.35
712	Gamma-adducin	0.019	0.009	0.042	0.35
713	Intermembrane lipid transfer protein VPS13C	0.018	0.009	0.042	0.35
714	Vacuolar fusion protein CCZ1 homolog B;Vacuolar fusion protein CCZ1 homolog	0.059	0.027	0.042	0.35
715	Alpha-actinin-1	0.055	0.026	0.042	0.35
716	Hemoglobin subunit beta	-0.077	0.036	0.042	0.35
717	Talin-1	0.039	0.018	0.042	0.35
718	Complement component C7	-0.148	0.069	0.042	0.35
719	Platelet-activating factor acetylhydrolase IB subunit beta	0.025	0.012	0.043	0.35
720	Profilin-1	0.03	0.014	0.043	0.35
721	26S proteasome non-ATPase regulatory subunit 1	0.028	0.013	0.043	0.35
722	Vacuolar protein sorting-associated protein 53 homolog	0.034	0.016	0.043	0.35
723	T-cell surface glycoprotein CD3 epsilon chain	-0.093	0.043	0.043	0.35
724	U3 small nucleolar RNA-associated protein 15 homolog	-0.043	0.02	0.043	0.35
725	Rap1 GTPase-activating protein 2	0.033	0.016	0.043	0.35
726	Neudesin	0.061	0.029	0.043	0.35
727	Tyrosine--tRNA ligase, cytoplasmic	0.025	0.012	0.043	0.35
728	Secernin-1	0.035	0.016	0.043	0.35
729	EMILIN-1	0.052	0.025	0.043	0.35
730	Protein-tyrosine sulfotransferase 2	0.049	0.023	0.043	0.35
731	Phosphomevalonate kinase	0.031	0.015	0.043	0.35
732	Chromatin target of PRMT1 protein	-0.061	0.029	0.043	0.35
733	Importin subunit beta-1	0.024	0.011	0.043	0.35
734	C-type lectin domain family 4 member A	-0.053	0.025	0.044	0.352
735	Tropomyosin alpha-1 chain	0.065	0.03	0.044	0.352
736	SID1 transmembrane family member 1	0.198	0.094	0.044	0.354
737	Serine/threonine-protein phosphatase 2A 65 kDa regulatory subunit A alpha isoform	0.022	0.01	0.044	0.354
738	SH2 domain-containing protein 3C	-0.27	0.127	0.044	0.355
739	Importin-8	-0.072	0.034	0.044	0.355
740	DNA replication licensing factor MCM4	-0.062	0.029	0.044	0.355
741	Proline-serine-threonine phosphatase-interacting protein 1	-0.045	0.021	0.044	0.355
742	Cyclin-dependent kinase inhibitor 1B	-0.061	0.029	0.044	0.355
743	Zinc finger CCHC-type and RNA-binding motif-containing protein 1	-0.066	0.031	0.044	0.355
744	Translation initiation factor eIF-2B subunit gamma	0.026	0.012	0.045	0.355
745	Tropomyosin alpha-4 chain	0.045	0.021	0.045	0.355
746	GMP reductase 1	0.047	0.022	0.045	0.355
747	Keratin, type II cytoskeletal 6A;Keratin, type II cytoskeletal 6A	-0.054	0.026	0.045	0.355
748	Nucleolar transcription factor 1	-0.026	0.012	0.045	0.355
749	EGF domain-specific O-linked N-acetylglucosamine transferase	0.155	0.073	0.045	0.355
750	Interleukin-13 receptor subunit alpha-1	-0.063	0.03	0.045	0.355
751	Prostaglandin G/H synthase 1	0.043	0.02	0.045	0.355
752	Ras-related protein Rab-1A	0.05	0.024	0.045	0.355
753	Plastin-1	0.052	0.024	0.045	0.355
754	Heme-binding protein 1	0.047	0.022	0.045	0.355
755	Hemoglobin subunit gamma-2	-0.147	0.07	0.046	0.358
756	COP9 signalosome complex subunit 1	0.024	0.011	0.046	0.358
757	26S proteasome regulatory subunit 10B	0.026	0.012	0.046	0.359
758	Long-chain-fatty-acid--CoA ligase 4	0.023	0.011	0.046	0.359
759	cGMP-specific 3',5'-cyclic phosphodiesterase	0.043	0.021	0.046	0.359
760	Protein SLFN14	0.052	0.025	0.046	0.359
761	Putative heat shock protein HSP 90-alpha A4	-0.134	0.064	0.046	0.359
762	Glucosamine 6-phosphate N-acetyltransferase	0.053	0.025	0.046	0.359
763	Serine/threonine-protein kinase 3	0.056	0.027	0.046	0.36
764	EH domain-binding protein 1	0.072	0.034	0.046	0.36
765	Coiled-coil domain-containing protein 126	0.071	0.034	0.047	0.36
766	Peroxisomal acyl-coenzyme A oxidase 1	0.04	0.019	0.047	0.36
767	Solute carrier family 41 member 3	0.086	0.041	0.047	0.36
768	Alpha-galactosidase A	0.025	0.012	0.047	0.36
769	Protrudin	-0.065	0.031	0.047	0.36
770	Annexin A13	0.097	0.047	0.047	0.36
771	LanC-like protein 2	0.031	0.015	0.047	0.36
772	Ephrin type-A receptor 1	-0.083	0.04	0.047	0.36
773	Pericentrin	-0.18	0.086	0.047	0.36
774	Serine/threonine-protein phosphatase 2A activator	0.036	0.017	0.047	0.36
775	Nuclear receptor coactivator 7	-0.069	0.033	0.047	0.36
776	Transmembrane and immunoglobulin domain-containing protein 2	0.142	0.068	0.047	0.36
777	RNA-binding protein EWS	-0.051	0.025	0.047	0.361
778	Cyclic AMP-responsive element-binding protein 1	-0.058	0.028	0.047	0.361
779	Complement C4-A	0.021	0.01	0.048	0.361
780	V-type proton ATPase subunit S1	0.035	0.017	0.048	0.361
781	40S ribosomal protein S27-like	-0.118	0.057	0.048	0.361
782	NADH-cytochrome b5 reductase 1	0.024	0.011	0.048	0.361
783	Annexin A5	0.031	0.015	0.048	0.361
784	S-adenosylhomocysteine hydrolase-like protein 1	0.026	0.012	0.048	0.362
785	Ubiquitin thioesterase OTU1	0.048	0.023	0.048	0.362
786	Coiled-coil domain-containing protein 43	-0.055	0.026	0.048	0.362
787	Unconventional myosin-VIIb	-0.144	0.069	0.048	0.362
788	Granulocyte-macrophage colony-stimulating factor receptor subunit alpha	-0.15	0.072	0.048	0.362
789	Nuclear receptor corepressor 1	-0.034	0.016	0.048	0.362
790	Tumor necrosis factor alpha-induced protein 8-like protein 2	-0.045	0.021	0.048	0.362
791	E3 ubiquitin-protein ligase RNF185	-0.138	0.066	0.049	0.362
792	14-3-3 protein beta/alpha	0.034	0.016	0.049	0.362
793	Transmembrane 9 superfamily member 2	0.038	0.018	0.049	0.362
794	Rho GTPase-activating protein 10	0.07	0.034	0.049	0.362
795	von Willebrand factor	0.058	0.028	0.049	0.362
796	TOX high mobility group box family member 4	-0.056	0.027	0.049	0.362
797	Mitogen-activated protein kinase kinase kinase 5	0.035	0.017	0.049	0.362
798	Histone acetyltransferase KAT7	-0.058	0.028	0.049	0.362
799	Immunoglobulin kappa variable 1-17	-0.092	0.044	0.049	0.364
800	Exosome complex component RRP42	0.038	0.019	0.049	0.364
801	Granzyme K	-0.073	0.035	0.049	0.364
802	LYR motif-containing protein 4	-0.064	0.031	0.049	0.364
803	Cas scaffolding protein family member 4	0.044	0.021	0.049	0.364
804	Microtubule-actin cross-linking factor 1, isoforms 1/2/3/4/5	0.029	0.014	0.049	0.364

[truncated: 4 more sheets: Sup Table-11, Sup Table-12, Sup Table-13, Sup Table-14]
